# Supplementary material for: Targeting long non-coding RNA RP11-502I4.3 inhibits the trend of angiogenesis in diabetic retinopathy
Source: PLoS One. 2025 May 14;20(5):e0312791. doi: 10.1371/journal.pone.0312791 (PMC12077687; doi:10.1371/journal.pone.0312791)
Supplement: S1 File — (ZIP) [file pone.0312791.s001.zip]

Archive with 65 entries (53 files):
- Fig 4/
- Fig 4/Fig4 FISH/
- Fig 4/Fig4 FISH/OE DAPI-1.tif
- Fig 4/Fig4 FISH/OE DAPI-2.tif
- Fig 4/Fig4 FISH/OE DAPI-3.tif
- Fig 4/Fig4 FISH/OE RP11-1.tif
- Fig 4/Fig4 FISH/OE RP11-2.tif
- Fig 4/Fig4 FISH/OE RP11-3.tif
- Fig 4/Fig4 FISH/OENC DAPI-1.tif
- Fig 4/Fig4 FISH/OENC DAPI-2.tif
- Fig 4/Fig4 FISH/OENC DAPI-3.tif
- Fig 4/Fig4 FISH/OENC RP11-1.tif
- Fig 4/Fig4 FISH/OENC RP11-2.tif
- Fig 4/Fig4 FISH/OENC RP11-3.tif
- Fig 4/Fig4 OE-RP11/
- Fig 4/Fig4 OE-RP11/OE-RP11-502.xlsx
- Fig 1/
- Fig 1/PDR and IMH.xlsx
- Fig 1/Total RNA.xls
- Fig 2/
- Fig 2/blood glucose and weight/
- Fig 2/blood glucose and weight/blood glucose and weight.xlsx
- Fig 2/blood glucose and weight/BLOOD GLUCOSE.pdf
- Fig 2/Fig2 FISH/
- Fig 2/Fig2 FISH/DM NC-1.tif
- Fig 2/Fig2 FISH/DM NC-2.tif
- Fig 2/Fig2 FISH/DM RP11-1.tif
- Fig 2/Fig2 FISH/DM RP11-2.tif
- Fig 2/Fig2 FISH/DM RP11-3.tif
- Fig 2/Fig2 FISH/DM U6.tif
- Fig 2/Fig2 FISH/DM18S.tif
- Fig 2/Fig2 FISH/WT NC-1.tif
- Fig 2/Fig2 FISH/WT NC-3.tif
- Fig 2/Fig2 FISH/WT RP11-1.tif
- Fig 2/Fig2 FISH/WT RP11-2.tif
- Fig 2/Fig2 FISH/WT RP11-3.tif
- Fig 2/Fig2 FISH/WT U6.tif
- Fig 2/Fig2 FISH/WT18S.tif
- Fig 2/Fig2 HE/
- Fig 2/Fig2 HE/DM1 100um.jpg
- Fig 2/Fig2 HE/DM1 20um.jpg
- Fig 2/Fig2 HE/DM2 100um.jpg
- Fig 2/Fig2 HE/DM2 20um.jpg
- Fig 2/Fig2 HE/DM3 100um.jpg
- Fig 2/Fig2 HE/DM3 20um.jpg
- Fig 2/Fig2 HE/HE.xlsx
- Fig 2/Fig2 HE/WT1 100um.jpg
- Fig 2/Fig2 HE/WT1 20um.jpg
- Fig 2/Fig2 HE/WT2 100um.jpg
- Fig 2/Fig2 HE/WT2 20um.jpg
- Fig 2/Fig2 HE/WT3 100um.jpg
- Fig 2/Fig2 HE/WT3 20um.jpg
- Fig 2/Fig2 PAS/
- Fig 2/Fig2 PAS/DM1.jpg
- Fig 2/Fig2 PAS/DM2.jpg
- Fig 2/Fig2 PAS/DM3.jpg
- Fig 2/Fig2 PAS/PAS.xlsx
- Fig 2/Fig2 PAS/WT1.jpg
- Fig 2/Fig2 PAS/WT2.jpg
- Fig 2/Fig2 PAS/WT3.jpg
- Fig 3/
- Fig 3/FIg 3 VEGF/
- Fig 3/FIg 3 VEGF/VEGF.xlsx
- Fig 3/Fig3 RP11 502/
- Fig 3/Fig3 RP11 502/RP11.xlsx
