# Supplementary material for: Targeting long non-coding RNA RP11-502I4.3 inhibits the trend of angiogenesis in diabetic retinopathy
Source: PLoS One. 2025 May 14;20(5):e0312791. doi: 10.1371/journal.pone.0312791 (PMC12077687; doi:10.1371/journal.pone.0312791)
Supplement: S1 File — (ZIP) [file pone.0312791.s001.zip › Fig 4/Fig4 OE-RP11/OE-RP11-502.xlsx]

## Sheet: Sheet1
	CON	DM
OE-RP11-502	0.974913	3.06185
	1.13163	3.56433
	1.62117	4.96938
	CON	DM	DM-OE-NC	DM-OE-RP11-502
FOUR GROUP	1.2198	0.522137	0.60815	1.28565
	0.7942	0.595635	0.642826	1.58282
	0.9392	0.500867	0.55567	1.34957
