# Supplementary material for: Targeting long non-coding RNA RP11-502I4.3 inhibits the trend of angiogenesis in diabetic retinopathy
Source: PLoS One. 2025 May 14;20(5):e0312791. doi: 10.1371/journal.pone.0312791 (PMC12077687; doi:10.1371/journal.pone.0312791)
Supplement: S1 File — (ZIP) [file pone.0312791.s001.zip › Fig 1/PDR and IMH.xlsx]

## Sheet: Sheet1
C VS A VH		RP11-502I4.3	RP11-654G14.1	RP11-787B4.2	RP11-573J24.1	LINC01210
	C组Δct	1.14±3.18	0.97±1.97	2.59±2.33	5.60±2.53	2.27±1.71
	A组Δct	-2.86±0.83	-2.41±0.79	0.28±0.87	2.50±1.30	-0.57±0.84
	ΔΔct	4.00	3.38	2.31	3.10	2.84
	表达倍数(C/A)	0.0625	0.096054699	0.20166044	0.116629124	0.139660892
	P	0.002	0.001	0.035	0.014	0.002
	FC	-2.27	-2.16	-2.05	-2	-2.22
