# Supplementary material for: Targeting long non-coding RNA RP11-502I4.3 inhibits the trend of angiogenesis in diabetic retinopathy
Source: PLoS One. 2025 May 14;20(5):e0312791. doi: 10.1371/journal.pone.0312791 (PMC12077687; doi:10.1371/journal.pone.0312791)
Supplement: S1 File — (ZIP) [file pone.0312791.s001.zip › Fig 1/Total RNA.xls]

## Sheet: 1_C_vs_A_diff
ID	Gene Symbol	P-val	FDR P-val	Fold Change	C Avg (log2)	A Avg (log2)	Group	Public Gene IDs	Description	Chromosome	Strand	Start	Stop
TC0200014530.hg.1		8.36e-05	1	2.76	4.93	3.47	NonCoding			chr2	-	145661694	145679660
TC1000008636.hg.1		0.0008	1	-2.12	4.04	5.13	NonCoding			chr10	+	100186249	100198332
TC0100013538.hg.1		0.001	1	2.3	5.44	4.24	NonCoding			chr1	-	30759606	30788850
TC1300008063.hg.1		0.0011	1	2.53	4.56	3.22	NonCoding			chr13	+	112135374	112139192
TC0200014166.hg.1		0.0013	1	-1.89	2.84	3.76	NonCoding			chr2	-	127224895	127228189
TC0700012339.hg.1		0.0014	1	1.96	4.91	3.93	NonCoding			chr7	-	116309520	116310474
TC0100013828.hg.1		0.0014	1	-1.86	3.24	4.13	NonCoding			chr1	-	40432127	40435926
TC0100017689.hg.1	RP5-956O18.3	0.0016	1	-2.76	5.24	6.71	NonCoding	ENST00000414640.1; OTTHUMT00000092101; uc057qgv.1	putative novel transcript	chr1	-	230280312	230281893
TC1500008689.hg.1		0.0016	1	-1.7	3.91	4.68	NonCoding			chr15	-	22358647	22362821
TC1900010869.hg.1		0.0016	1	-2.08	3.36	4.42	NonCoding			chr19	-	43838520	43845505
TC1700007221.hg.1	RP11-434D2.2	0.0017	1	1.79	5.12	4.28	NonCoding	ENST00000583863.1; OTTHUMT00000441760; uc060cpz.1	novel transcript	chr17	+	20433206	20434285
TC1200009640.hg.1		0.0019	1	1.9	4.76	3.84	NonCoding			chr12	-	3413380	3420980
TC1500007676.hg.1		0.0019	1	2.17	4.99	3.87	NonCoding			chr15	+	68500109	68509639
TC0700012346.hg.1		0.002	1	1.85	4.76	3.87	NonCoding			chr7	-	116730914	116730965
TC0600012171.hg.1		0.0021	1	1.95	4.58	3.62	NonCoding			chr6	-	61144115	61150312
TC2000008547.hg.1		0.0022	1	1.99	6.12	5.13	NonCoding			chr20	-	18843916	18882447
TC0X00007865.hg.1		0.0022	1	2.16	6.51	5.41	NonCoding			chrX	+	95010601	95012935
TC0300008929.hg.1	LINC01210	0.0024	1	-2.22	4.28	5.43	NonCoding	NR_109987; ENST00000465283; ENST00000469216; ENST00000471091; ENST00000478772	long intergenic non-protein coding RNA 1210	chr3	+	137771208	137780890
TC0600007917.hg.1		0.0025	1	-1.95	5.55	6.51	NonCoding			chr6	+	38265122	38265954
TC2000009406.hg.1		0.0025	1	-1.81	3.25	4.11	NonCoding			chr20	-	49988839	49993012
TC0600013490.hg.1		0.0025	1	-1.92	5.04	5.98	NonCoding			chr6	-	148059115	148062667
TC1200009434.hg.1		0.0027	1	1.71	4.7	3.92	NonCoding			chr12	+	131456927	131466989
TC0500007228.hg.1		0.0027	1	-3.5	3.91	5.72	NonCoding			chr5	+	40512916	40515153
TC0X00009077.hg.1		0.0028	1	1.98	8.56	7.58	NonCoding			chrX	-	11935107	11935431
TC1500007259.hg.1		0.0028	1	-1.86	3.57	4.46	NonCoding			chr15	+	52221132	52236176
TC0800008654.hg.1		0.0028	1	-2.14	3.91	5.01	NonCoding			chr8	+	118372176	118373390
TC0300012459.hg.1		0.0028	1	1.72	7.79	7.01	NonCoding			chr3	-	132368116	132371263
TC0500009196.hg.1		0.0028	1	-3.63	4.13	5.99	NonCoding			chr5	+	156503810	156503932
TC0800007818.hg.1	RP11-573J24.1	0.0029	1	-2	3.77	4.77	NonCoding	ENST00000523265.1; OTTHUMT00000378599; uc064ngz.1	novel transcript	chr8	+	63586000	63589408
TC1900010128.hg.1		0.003	1	1.87	6.71	5.81	NonCoding			chr19	-	21080824	21081828
TC1000007367.hg.1		0.0031	1	4.6	7.77	5.57	NonCoding			chr10	+	41832461	41833550
TC0800008635.hg.1	RP11-654G14.1	0.0031	1	-2.16	4.23	5.34	NonCoding	ENST00000518439.1; OTTHUMT00000381207; uc064psf.1	novel transcript	chr8	+	117128455	117130299
TC2000009883.hg.1	LOC101929125; RP5-1009E24.8	0.0032	1	-1.91	4.85	5.79	NonCoding	NR_109859; OTTHUMT00000473412; uc002wjr.4	uncharacterized LOC101929125; novel transcript	chr20	+	3808357	3812434
TC2000010019.hg.1		0.0032	1	-1.73	2.8	3.6	NonCoding			chr20	-	46492681	46496952
TC2100008235.hg.1		0.0033	1	-1.7	4.09	4.85	NonCoding			chr21	-	42051335	42057378
TC0700011403.hg.1	RP4-736H5.3	0.0034	1	-1.92	3.27	4.21	NonCoding	ENST00000420758.1; OTTHUMT00000344642; uc064ebr.1	putative novel transcript	chr7	-	67691058	67697029
TC2200008123.hg.1		0.0036	1	2.69	13.26	11.83	NonCoding			chr22	-	22279554	22279852
TC0700012147.hg.1		0.0036	1	-2.05	8.68	9.72	NonCoding			chr7	-	105108087	105108573
TC0X00007085.hg.1	RP11-342D14.1	0.0036	1	2.59	4.78	3.4	NonCoding	ENST00000438181.1; ENST00000450246.1; ENST00000450527.1; OTTHUMT00000056337; OTTHUMT00000056338; OTTHUMT00000056339; uc064ysj.1; uc064ysk.1; uc064ysm.1	novel transcript	chrX	+	45183251	45333917
TC0700011289.hg.1		0.0036	1	-1.85	3.67	4.56	NonCoding			chr7	-	64343129	64343644
TC0300007168.hg.1	HHATL-AS1; RP4-613B23.3	0.0036	1	2.03	4.95	3.94	NonCoding	ENST00000423165.1; ENST00000600839.1; OTTHUMT00000343626; OTTHUMT00000461592; OTTHUMT00000481466; uc062irl.1; uc062irm.1; uc062irn.1	HHATL antisense RNA 1 [Source:HGNC Symbol;Acc:HGNC:42439]; novel transcript	chr3	+	42702653	42706776
TC1400009053.hg.1		0.0036	1	3.22	5.09	3.4	NonCoding			chr14	-	44566913	44567006
TC1000011016.hg.1	Y_RNA	0.0038	1	-1.87	5.66	6.56	NonCoding	ENST00000362331; uc057tzw.1	Y RNA [Source:RFAM;Acc:RF00019]	chr10	-	73192223	73192325
TC1100010770.hg.1		0.0038	1	-1.95	3.44	4.4	NonCoding			chr11	-	48047164	48057957
TC0300009176.hg.1		0.0038	1	3.07	5.16	3.54	NonCoding			chr3	+	150917697	150917795
TC0100018126.hg.1	RP11-407H12.8	0.0039	1	-1.57	4.06	4.7	NonCoding	ENST00000450847.1; OTTHUMT00000099211; uc057rbd.1	novel transcript	chr1	-	248484245	248499287
TC0X00010953.hg.1		0.0039	1	-1.74	3.57	4.36	NonCoding			chrX	-	138572771	138592464
TC0100015416.hg.1		0.004	1	-1.64	3.77	4.48	NonCoding			chr1	-	117125525	117126963
TC1100007072.hg.1		0.0043	1	-1.94	3.41	4.36	NonCoding			chr11	+	22744580	22746868
TC0700010146.hg.1		0.0043	1	-2.54	3.78	5.12	NonCoding			chr7	-	5005934	5008083
TC0100008189.hg.1		0.0043	1	-1.77	3.43	4.26	NonCoding			chr1	+	47330144	47330893
TC1700006963.hg.1		0.0044	1	2.68	5.25	3.82	NonCoding			chr17	+	14713076	14718012
TC0200012650.hg.1		0.0046	1	-1.92	3.77	4.71	NonCoding			chr2	-	55605145	55605647
TC0900008542.hg.1	RP11-787B4.2	0.0046	1	-2.05	3.1	4.13	NonCoding	ENST00000416507.1; OTTHUMT00000053796; uc064vhf.1	putative novel transcript	chr9	+	116012361	116012965
TC0500013160.hg.1	LOC101929660; CTD-2118P12.1; TCONS_00009246	0.0047	1	-1.82	2.81	3.68	NonCoding	NR_130777_2; ENST00000565798.2; ENST00000602470.1; ENST00000602740.1; ENST00000602801.1; hsa_circ_0072032; OTTHUMT00000467412; OTTHUMT00000467413; OTTHUMT00000467414; OTTHUMT00000467415; uc003jha.2; uc063cqm.1; uc063cqn.1; uc063cqo.1	Homo sapiens uncharacterized LOC101929660 (LOC101929660), long non-coding RNA.; Salzman2013 ANNOTATED, ncRNA, OVEXON best transcript TCONS_00009246; novel transcript	chr5	+	29143503	29183321
TC0100018560.hg.1		0.0047	1	-2.2	3.67	4.81	NonCoding			chr1	-	219350756	219359544
TC1600011156.hg.1		0.0047	1	2.14	5.85	4.75	NonCoding			chr16	-	86858278	86869844
TC0100017165.hg.1		0.0047	1	-1.75	3.5	4.3	NonCoding			chr1	-	209604521	209611629
TC2100007798.hg.1		0.0047	1	-1.92	3.61	4.56	NonCoding			chr21	-	25744073	25747069
TC0400006975.hg.1		0.0047	1	1.74	4.23	3.43	NonCoding			chr4	+	17073704	17074758
TC1400007867.hg.1		0.0047	1	-2.37	3.67	4.92	NonCoding			chr14	+	85891586	85894650
TC1000011328.hg.1		0.0047	1	-2.31	3.53	4.73	NonCoding			chr10	-	87197102	87198719
TC0500007921.hg.1		0.0048	1	-1.97	4.78	5.76	NonCoding			chr5	+	80893554	80915700
TC2000007949.hg.1		0.0048	1	-1.87	4.36	5.26	NonCoding			chr20	+	60308056	60308389
TC0300008345.hg.1		0.0048	1	-1.93	3.24	4.19	NonCoding			chr3	+	112437301	112437432
TC1400006437.hg.1		0.0049	1	2.29	5.07	3.87	NonCoding			chr14	+	18269327	18270343
TC0500009510.hg.1	blogoy; CTB-43E15.1	0.005	1	-1.88	2.89	3.8	NonCoding	blogoy.aAug10; ENST00000523242.1; OTTHUMT00000372783; uc063jtq.1	Transcript Identified by AceView; novel transcript	chr5	+	173642519	173658194
TC0500006707.hg.1	CTD-2201E9.4	0.005	1	-1.96	3.72	4.7	NonCoding	ENST00000511310.1; OTTHUMT00000366002; uc063cge.1	novel transcript	chr5	+	9363275	9422481
TC0200016284.hg.1		0.0051	1	1.6	3.79	3.11	NonCoding			chr2	-	239495901	239496682
TC0100012621.hg.1		0.0051	1	1.74	4.17	3.37	NonCoding			chr1	-	4483565	4489018
TC0500009447.hg.1	LOC100288254	0.0052	1	1.57	4.31	3.66	NonCoding	NR_130933	uncharacterized LOC100288254	chr5	+	172285597	172298376
TC0200013718.hg.1		0.0052	1	2.06	7.04	5.99	NonCoding			chr2	-	104113070	104124151
TC1900007492.hg.1		0.0053	1	1.88	3.63	2.73	NonCoding			chr19	+	20746861	20748831
TC0600011708.hg.1	RN7SL285P	0.0054	1	-1.93	4.72	5.67	NonCoding	ENST00000496478; uc063ogw.1	RNA, 7SL, cytoplasmic 285, pseudogene [Source:HGNC Symbol;Acc:HGNC:46301]	chr6	-	37832922	37833185
TC1700007445.hg.1		0.0054	1	1.84	4.65	3.77	NonCoding			chr17	+	30190796	30192563
TC0500006709.hg.1		0.0055	1	-1.71	3.13	3.91	NonCoding			chr5	+	9389485	9389821
TC1200010026.hg.1	RERG-IT1; RP11-1018J8.2	0.0055	1	1.56	4.62	3.98	NonCoding	ENST00000539734.1; OTTHUMT00000400892; uc058lnw.1	RERG intronic transcript 1 (non-protein coding) [Source:HGNC Symbol;Acc:HGNC:39991]; novel transcript; RERG intronic transcript 1 [Source:HGNC Symbol;Acc:HGNC:39991]	chr12	-	15112363	15114698
TC1300007538.hg.1		0.0056	1	-2.03	3.66	4.69	NonCoding			chr13	+	76560501	76561141
TC2000006992.hg.1		0.0058	1	1.65	4.72	3.99	NonCoding			chr20	+	24462185	24466951
TC0600009613.hg.1		0.0058	1	-1.68	3.89	4.64	NonCoding			chr6	+	138531043	138580659
TC0100012107.hg.1		0.0058	1	1.64	4.59	3.87	NonCoding			chr1	+	236910218	236910832
TC1000010595.hg.1		0.0059	1	1.59	6.26	5.59	NonCoding			chr10	-	49324186	49327490
TC0200009849.hg.1		0.0059	1	2.65	5.08	3.67	NonCoding			chr2	+	163881136	163977317
TC2200007269.hg.1	CITF22-24E5.1	0.0059	1	1.76	5.75	4.93	NonCoding	ENST00000417792.1; OTTHUMT00000318867; uc062dvf.1	novel transcript	chr22	+	36816326	36819736
TC0400008196.hg.1		0.006	1	-2.79	3.62	5.1	NonCoding			chr4	+	95842616	95855808
TC0200011797.hg.1		0.0061	1	-1.9	4.43	5.36	NonCoding			chr2	-	14480083	14482674
TC1300009629.hg.1		0.0062	1	2.85	4.57	3.06	NonCoding			chr13	-	100083260	100084637
TC1500009247.hg.1		0.0063	1	-1.94	3.46	4.42	NonCoding			chr15	-	44286015	44286349
TC0X00007067.hg.1		0.0066	1	3.92	5.28	3.31	NonCoding			chrX	+	44604120	44612173
TC1600007092.hg.1		0.0066	1	1.91	4.31	3.38	NonCoding			chr16	+	18772769	18773473
TC0700007846.hg.1		0.0067	1	1.57	3.97	3.31	NonCoding			chr7	+	66497325	66498066
TC0500008905.hg.1		0.0067	1	2.11	4.18	3.1	NonCoding			chr5	+	141717379	141725510
TC0200007964.hg.1		0.0068	1	2.38	5.12	3.87	NonCoding			chr2	+	70656785	70661227
TC0700013202.hg.1		0.0069	1	1.62	5	4.3	NonCoding			chr7	-	156130550	156138349
TC1000010031.hg.1		0.0069	1	-1.81	3.84	4.69	NonCoding			chr10	-	22753816	22762193
TC0100014213.hg.1	RP4-631H13.2	0.0069	1	-1.89	3.55	4.47	NonCoding	ENST00000446786.2; OTTHUMT00000024710; uc057gpi.1	novel transcript, antisense to ZYG11A	chr1	-	52881216	52881730
TC0400007550.hg.1	RN7SL424P	0.007	1	1.9	6.11	5.18	NonCoding	ENST00000468013; uc062wrm.1	RNA, 7SL, cytoplasmic 424, pseudogene [Source:HGNC Symbol;Acc:HGNC:46440]	chr4	+	55063735	55064029
TC1000011831.hg.1	RP11-381K7.1; kormu	0.007	1	2.16	4.71	3.6	NonCoding	ENST00000421597.1; kormu.aAug10; OTTHUMT00000050374; uc057vzx.1	Transcript Identified by AceView; putative novel transcript	chr10	-	111349939	111352103
TC0100017412.hg.1		0.0071	1	1.76	4.37	3.56	NonCoding			chr1	-	221416492	221440929
TC0900010510.hg.1		0.0071	1	1.91	4.83	3.9	NonCoding			chr9	-	79277848	79303503
TC1100012161.hg.1	gloychee	0.0072	1	-1.61	2.89	3.58	NonCoding	gloychee.aAug10	Transcript Identified by AceView	chr11	-	104767290	104863031
TC1600007542.hg.1		0.0072	1	1.92	4.89	3.95	NonCoding			chr16	+	31540184	31543181
TC1200006600.hg.1		0.0072	1	-1.57	3.26	3.9	NonCoding			chr12	+	6172259	6172958
TC1000012409.hg.1		0.0072	1	2.55	5.15	3.8	NonCoding			chr10	-	133462795	133464374
TC0800012336.hg.1		0.0073	1	1.87	6.07	5.16	NonCoding			chr8	+	98372763	98401363
TC1800007302.hg.1		0.0073	1	1.82	4.14	3.28	NonCoding			chr18	+	49781977	49783572
TC2100006748.hg.1		0.0074	1	1.71	4.02	3.24	NonCoding			chr21	+	23582934	23588898
TC2000009436.hg.1		0.0074	1	1.9	5.37	4.44	NonCoding			chr20	-	50760400	50777955
TC0500007515.hg.1		0.0075	1	-2.05	3.25	4.28	NonCoding			chr5	+	59469708	59474775
TC0100014124.hg.1		0.0076	1	-1.53	3.93	4.54	NonCoding			chr1	-	48250154	48250453
TC1200010379.hg.1		0.0076	1	2.11	5.15	4.08	NonCoding			chr12	-	37615363	37622777
TC0300010663.hg.1		0.0076	1	1.9	4.87	3.95	NonCoding			chr3	-	32961113	32974604
TC0300009227.hg.1		0.0077	1	-2.77	3.72	5.19	NonCoding			chr3	+	152919229	152919862
TC0200012699.hg.1		0.0077	1	-1.86	3.39	4.29	NonCoding			chr2	-	60021673	60067508
TC0900010425.hg.1		0.0078	1	-1.86	2.79	3.68	NonCoding			chr9	-	73572999	73573618
TC0200013775.hg.1		0.0078	1	1.73	4.99	4.2	NonCoding			chr2	-	106572035	106572892
TC0800009084.hg.1		0.0079	1	-1.86	3.5	4.39	NonCoding			chr8	+	140786214	140798022
TC0200015155.hg.1		0.0079	1	-1.97	3.11	4.09	NonCoding			chr2	-	185311187	185316919
TC0400011536.hg.1		0.008	1	2.53	6.27	4.93	NonCoding			chr4	-	107117332	107117404
TC0700011688.hg.1	AC005009.2	0.008	1	-1.68	3.33	4.07	NonCoding	ENST00000418031.1; ENST00000452471.1; OTTHUMT00000333295; OTTHUMT00000333296; uc064eyf.1; uc064eyg.1	novel transcript	chr7	-	86784226	86786670
TC0500011637.hg.1		0.0081	1	1.81	4.87	4.01	NonCoding			chr5	-	106453937	106522554
TC0400012676.hg.1		0.0081	1	-1.6	3.75	4.43	NonCoding			chr4	-	186857375	186857456
TC0500010073.hg.1		0.0081	1	2.04	6	4.96	NonCoding			chr5	-	10158514	10160083
TC1200011237.hg.1		0.0082	1	2.52	4.91	3.57	NonCoding			chr12	-	70096406	70105359
TC0100011789.hg.1		0.0082	1	1.81	4.13	3.27	NonCoding			chr1	+	226233462	226266179
TC0800010377.hg.1		0.0082	1	-1.62	3.2	3.9	NonCoding			chr8	-	48680086	48681483
TC1000012099.hg.1		0.0083	1	-1.6	3.99	4.67	NonCoding			chr10	-	123389120	123392508
TC0900010051.hg.1		0.0083	1	2.06	4.62	3.58	NonCoding			chr9	-	38366291	38376453
TC0800009225.hg.1		0.0083	1	1.54	6.47	5.85	NonCoding			chr8	+	143885222	143911832
TC1600010230.hg.1		0.0084	1	-1.72	2.85	3.63	NonCoding			chr16	-	48658381	48658485
TC0500011609.hg.1		0.0084	1	-1.55	2.88	3.51	NonCoding			chr5	-	103374566	103378949
TC0600008913.hg.1		0.0084	1	2.3	6.84	5.64	NonCoding			chr6	+	99627414	99638561
TC2200008344.hg.1	RP1-231P7P.1	0.0084	1	-2.37	4.15	5.4	NonCoding	ENST00000415655.1; OTTHUMT00000320631; uc062csi.1	putative novel transcript	chr22	-	27563839	27573573
TC1400007970.hg.1		0.0084	1	1.95	4.6	3.64	NonCoding			chr14	+	90845245	90847319
TC0800006500.hg.1		0.0086	1	-6.98	4.09	6.89	NonCoding			chr8	+	2156744	2195159
TC0500006993.hg.1		0.0086	1	-1.81	3.96	4.82	NonCoding			chr5	+	26674754	26686822
TC1200010933.hg.1		0.0088	1	-2.09	3.7	4.76	NonCoding			chr12	-	56697132	56698010
TC0700010344.hg.1		0.0088	1	2.72	5.08	3.63	NonCoding			chr7	-	16084146	16084427
TC1500009146.hg.1		0.009	1	-1.89	6.42	7.34	NonCoding			chr15	-	41286009	41306543
TC0400008138.hg.1	RN7SKP248	0.009	1	1.56	3.94	3.3	NonCoding	ENST00000516278	RNA, 7SK small nuclear pseudogene 248 [Source:HGNC Symbol;Acc:HGNC:45972]	chr4	+	90370123	90370427
TC2100007705.hg.1	AP001171.1	0.009	1	-1.63	2.98	3.69	NonCoding	ENST00000436373.1; OTTHUMT00000158340; uc061zff.1	putative novel transcript	chr21	-	20256752	20258820
TC0600009924.hg.1		0.0093	1	2.52	6.2	4.87	NonCoding			chr6	+	154710752	154716579
TC0600013130.hg.1	RP1-86D1.3	0.0093	1	1.71	4.72	3.95	NonCoding	ENST00000450483.2		chr6	-	128447398	128449301
TC1400009841.hg.1	LOC100506700; RP11-299L17.3	0.0094	1	-1.83	3.23	4.1	NonCoding	NR_109999; ENST00000555001; ENST00000555001.1; OTTHUMT00000413323; uc032bhh.1	uncharacterized LOC100506700; novel transcript	chr14	-	81441987	81450157
TC1300007889.hg.1		0.0095	1	1.72	4.3	3.52	NonCoding			chr13	+	102704469	102705102
TC2200006661.hg.1	Y_RNA	0.0095	1	-2.39	3.9	5.15	NonCoding	ENST00000365046; uc062bte.1	Y RNA [Source:RFAM;Acc:RF00019]	chr22	+	20481158	20481268
TC0900007595.hg.1	RN7SKP47	0.0095	1	-1.72	3.66	4.45	NonCoding	ENST00000365347	RNA, 7SK small nuclear pseudogene 47 [Source:HGNC Symbol;Acc:HGNC:45771]	chr9	+	74799895	74800222
TC0X00008466.hg.1		0.0096	1	-2.37	3.87	5.11	NonCoding			chrX	+	134186953	134188701
TC0600008432.hg.1		0.0097	1	3.31	5.12	3.39	NonCoding			chr6	+	67093604	67099968
TC1500009850.hg.1	RP11-502I4.3	0.0097	1	-2.27	4.37	5.55	NonCoding	ENST00000604760.1; OTTHUMT00000469673; uc059kpz.1	novel transcript	chr15	-	67540787	67542604
TC0200012594.hg.1		0.0098	1	1.81	4.51	3.65	NonCoding			chr2	-	53238510	53259668
TC0400012819.hg.1	CCNG2	0.0098	1	1.93	3.93	2.98	NonCoding	ENST00000514756; OTTHUMT00000363069	cyclin G2	chr4	+	77187764	77432380
TC0700008710.hg.1		0.0098	1	-1.84	4.24	5.12	NonCoding			chr7	+	105604327	105605153
TC0400007804.hg.1		0.0099	1	1.71	4.12	3.35	NonCoding			chr4	+	71595753	71656635
TC0X00010208.hg.1		0.0099	1	1.64	4.7	3.98	NonCoding			chrX	-	85310059	85310165
TC1600007568.hg.1		0.0099	1	1.94	7.67	6.72	NonCoding			chr16	+	32111802	32112131
TC0600008357.hg.1		0.0099	1	-1.54	5.77	6.39	NonCoding			chr6	+	57917096	57917266
TC0200013701.hg.1		0.01	1	-2.08	3.94	4.99	NonCoding			chr2	-	102861209	102867626
TC0600007100.hg.1		0.01	1	2.47	4.96	3.66	NonCoding			chr6	+	18016402	18077535
TC0100009119.hg.1		0.01	1	-1.9	3.87	4.8	NonCoding			chr1	+	95282748	95554930
TC0500011910.hg.1	RP11-395P13.5	0.0101	1	-1.57	3.32	3.97	NonCoding	ENST00000511583.1		chr5	-	125382859	125383455
TC0100014294.hg.1		0.0102	1	1.75	3.95	3.14	NonCoding			chr1	-	55683459	55686803
TC0300012722.hg.1		0.0103	1	-2.2	3.78	4.92	NonCoding			chr3	-	146279331	146282493
TC0500006635.hg.1	CTD-2299N12.1	0.0103	1	1.93	4.51	3.56	NonCoding	ENST00000624837; OTTHUMT00000429990; uc063cch.1	tec	chr5	+	6134303	6137171
TC0300013574.hg.1		0.0103	1	1.58	4.73	4.07	NonCoding			chr3	-	193778359	193807239
TC0600009380.hg.1		0.0104	1	1.63	6.24	5.53	NonCoding			chr6	+	126319626	126328481
TC1700010100.hg.1		0.0104	1	1.62	4.59	3.89	NonCoding			chr17	-	21480346	21502171
TC0400007818.hg.1		0.0105	1	-2.1	3.83	4.89	NonCoding			chr4	+	73054334	73055162
TC0300010757.hg.1	Y_RNA	0.0105	1	-2.03	8.51	9.53	NonCoding	ENST00000384781; uc032rjt.2	Y RNA [Source:RFAM;Acc:RF00019]	chr3	-	38505480	38505581
TC0900008045.hg.1	C9orf3; RP11-49O14.3	0.0107	1	-1.98	3.81	4.8	NonCoding	C9orf3.vyAug10; ENST00000437846.1; OTTHUMT00000053192; uc064ulj.1	Transcript Identified by AceView, Entrez Gene ID(s) 84909; novel transcript	chr9	+	94824272	94824773
TC1500009021.hg.1		0.0108	1	2.2	5.31	4.17	NonCoding			chr15	-	35211104	35212718
TC0100010688.hg.1		0.0108	1	1.67	4.27	3.53	NonCoding			chr1	+	175054877	175055254
TC1800009200.hg.1		0.0109	1	1.84	4.42	3.54	NonCoding			chr18	-	79870446	79877203
TC2200008368.hg.1		0.0109	1	2.21	6.97	5.82	NonCoding			chr22	-	28769382	28770006
TC0300007300.hg.1		0.011	1	1.84	3.85	2.97	NonCoding			chr3	+	47477692	47478575
TC1100010765.hg.1		0.011	1	1.93	6.9	5.96	NonCoding			chr11	-	47948307	47961898
TC0300011646.hg.1		0.011	1	1.63	4.86	4.15	NonCoding			chr3	-	81195513	81196970
TC0800011685.hg.1		0.011	1	-2.01	5.74	6.75	NonCoding			chr8	-	123523800	123525468
TC1600009908.hg.1		0.0111	1	1.64	5.24	4.53	NonCoding			chr16	-	29202423	29203058
TC1700012138.hg.1	RP13-638C3.4	0.0111	1	1.6	4.01	3.33	NonCoding	ENST00000576912.1; OTTHUMT00000439994; uc060mcw.1	novel transcript, antisense FOXK2	chr17	-	82602989	82604525
TC0400008267.hg.1		0.0112	1	-1.59	3.28	3.95	NonCoding			chr4	+	102363193	102421273
TC1300009887.hg.1		0.0112	1	2.6	6.02	4.64	NonCoding			chr13	-	113086476	113086647
TC1000009431.hg.1		0.0112	1	-1.72	3.75	4.54	NonCoding			chr10	+	132835389	132836815
TC0100012637.hg.1		0.0112	1	-1.58	3.9	4.55	NonCoding			chr1	-	4842847	4844035
TC0100013527.hg.1		0.0114	1	1.79	4.15	3.31	NonCoding			chr1	-	30364058	30368824
TC0500006562.hg.1		0.0114	1	2.35	4.45	3.22	NonCoding			chr5	+	2823525	2831038
TC1800007708.hg.1		0.0115	1	2.08	5	3.94	NonCoding			chr18	+	75782986	75801564
TC0500013092.hg.1		0.0115	1	-2.03	2.51	3.53	NonCoding			chr5	-	180392355	180396309
TC0600008492.hg.1		0.0116	1	1.75	4.16	3.35	NonCoding			chr6	+	71385663	71386527
TC0300006892.hg.1		0.0117	1	-1.95	3.62	4.59	NonCoding			chr3	+	28223484	28229613
TC0900012047.hg.1		0.0117	1	-1.8	7.56	8.41	NonCoding			chr9	-	137241674	137242802
TC2000008772.hg.1		0.0117	1	2.96	7.3	5.73	NonCoding			chr20	-	26329052	26335780
TC0100007129.hg.1		0.0117	1	1.65	5.48	4.75	NonCoding			chr1	+	17873596	17878142
TC1400007472.hg.1		0.0118	1	1.86	4.67	3.78	NonCoding			chr14	+	65868306	66059583
TC2000009084.hg.1		0.0119	1	-2.77	4.53	6	NonCoding			chr20	-	38729633	38740951
TC1900010000.hg.1		0.0119	1	1.61	5.66	4.97	NonCoding			chr19	-	18122129	18123280
TC0600007760.hg.1		0.0119	1	-2.38	4.01	5.26	NonCoding			chr6	+	34585163	34587699
TC1300009162.hg.1		0.012	1	-2.86	4.67	6.18	NonCoding			chr13	-	65835931	65856427
TC1300007786.hg.1		0.0121	1	-1.86	2.62	3.52	NonCoding			chr13	+	97885809	97885912
TC0700008967.hg.1		0.0121	1	-2.41	3.28	4.55	NonCoding			chr7	+	123678958	123680028
TC0500011954.hg.1		0.0121	1	1.56	3.95	3.31	NonCoding			chr5	-	127559010	127569867
TC0600010731.hg.1	Y_RNA	0.0121	1	-2.53	3.46	4.8	NonCoding	ENST00000364613	Y RNA [Source:RFAM;Acc:RF00019]	chr6	-	7187582	7187686
TC0800008172.hg.1		0.0122	1	-2.12	3.87	4.95	NonCoding			chr8	+	89585776	89611459
TC0200010089.hg.1		0.0122	1	1.97	4.8	3.82	NonCoding			chr2	+	177272640	177276483
TC2100008236.hg.1		0.0123	1	1.77	4.86	4.04	NonCoding			chr21	-	42058151	42064741
TC0100015413.hg.1		0.0123	1	-2.14	3.12	4.22	NonCoding			chr1	-	117018360	117020535
TC0400012983.hg.1		0.0124	1	-1.7	4.4	5.17	NonCoding			chr4	-	153075126	153082789
TC1800006541.hg.1		0.0124	1	1.59	3.96	3.29	NonCoding			chr18	+	5209512	5214979
TC1100006855.hg.1		0.0125	1	-1.95	3.5	4.46	NonCoding			chr11	+	11622213	11622986
TC1000010416.hg.1	AL022344.7	0.0125	1	-1.94	4.31	5.26	NonCoding	ENST00000568976.1; OTTHUMT00000431590; uc057svs.1	novel transcript	chr10	-	42751178	42752145
TC0400008303.hg.1		0.0125	1	1.62	5.03	4.34	NonCoding			chr4	+	103785177	103823660
TC0700010823.hg.1		0.0125	1	1.61	5.04	4.36	NonCoding			chr7	-	39926534	39930863
TC0300007439.hg.1		0.0127	1	-2.25	3.05	4.22	NonCoding			chr3	+	51435974	51436456
TC0200016045.hg.1		0.0127	1	-1.63	4.09	4.79	NonCoding			chr2	-	231903704	231904766
TC1400007366.hg.1		0.0128	1	1.68	4.47	3.72	NonCoding			chr14	+	60652453	60655896
TC0600012488.hg.1		0.0129	1	-1.71	4.24	5.02	NonCoding			chr6	-	86473487	86473595
TC0900009562.hg.1		0.013	1	2.28	4.98	3.79	NonCoding			chr9	-	13465311	13499863
TC1700010934.hg.1		0.0131	1	2.5	4.66	3.34	NonCoding			chr17	-	47247256	47248489
TC0200010913.hg.1		0.0131	1	-2.08	3.59	4.65	NonCoding			chr2	+	223213720	223219177
TC0300010089.hg.1		0.0131	1	-2.81	5.75	7.24	NonCoding			chr3	-	76523	82091
TC1200010058.hg.1		0.0131	1	1.87	5.86	4.96	NonCoding			chr12	-	17610787	17618608
TC0100007340.hg.1		0.0133	1	-1.7	3.99	4.76	NonCoding			chr1	+	23921755	23922088
TC1100012364.hg.1		0.0133	1	-1.64	4.8	5.52	NonCoding			chr11	-	114051382	114059327
TC0200006681.hg.1		0.0133	1	1.98	4.27	3.29	NonCoding			chr2	+	10185003	10185063
TC1200007186.hg.1	RP11-310I24.1	0.0133	1	1.55	4.23	3.6	NonCoding	ENST00000549070.1; OTTHUMT00000403513; uc058mjf.1	novel transcript	chr12	+	29519707	29529974
TC0600011985.hg.1		0.0134	1	-2.01	3.39	4.4	NonCoding			chr6	-	48629689	48634569
TC0600006452.hg.1		0.0134	1	-1.57	3.26	3.92	NonCoding			chr6	+	667515	667793
TC1000011815.hg.1		0.0135	1	-2.1	3.41	4.48	NonCoding			chr10	-	110521757	110524203
TC0100015249.hg.1		0.0135	1	-2.09	3.42	4.48	NonCoding			chr1	-	110790792	110793424
TC0700013250.hg.1		0.0136	1	2.21	6.81	5.67	NonCoding			chr7	-	157481488	157483053
TC0600012984.hg.1		0.0136	1	1.93	4.33	3.38	NonCoding			chr6	-	117206393	117244939
TC1900007643.hg.1		0.0137	1	1.8	4.51	3.66	NonCoding			chr19	+	27861653	27866555
TC1800008412.hg.1		0.014	1	-4.48	4.07	6.23	NonCoding			chr18	-	32072737	32073029
TC1900007032.hg.1		0.014	1	-1.79	3.8	4.64	NonCoding			chr19	+	11439176	11439275
TC1400008691.hg.1	RP11-298I3.6	0.014	1	-1.83	3.95	4.82	NonCoding	ENST00000624870; OTTHUMT00000421344; uc058zod.1	TEC	chr14	-	23023083	23024217
TC0800010459.hg.1	RP11-30L15.6	0.0141	1	1.8	5.45	4.6	NonCoding	ENST00000565668.2; OTTHUMT00000420375; uc003xrx.4	novel transcript, overlapping to LYPLA1	chr8	-	54042939	54045666
TC0100008909.hg.1		0.0141	1	1.77	5.42	4.6	NonCoding			chr1	+	85371719	85373322
TC0200013429.hg.1		0.0141	1	2.5	4.79	3.47	NonCoding			chr2	-	91592899	91608679
TC2100006656.hg.1		0.0141	1	1.54	4.04	3.42	NonCoding			chr21	+	17452681	17452734
TC1700008696.hg.1		0.0141	1	-1.65	6.42	7.14	NonCoding			chr17	+	67473327	67495158
TC0500008168.hg.1		0.0141	1	1.62	5.75	5.06	NonCoding			chr5	+	98148449	98175774
TC0200014197.hg.1		0.0142	1	1.78	4.78	3.95	NonCoding			chr2	-	128035037	128043099
TC0600008149.hg.1		0.0143	1	-1.51	4.23	4.82	NonCoding			chr6	+	45665451	45666746
TC0500006693.hg.1		0.0144	1	1.89	4.45	3.54	NonCoding			chr5	+	9121679	9121962
TC0800008139.hg.1	CTA-392E5.1; shargee	0.0144	1	1.59	4.65	3.98	NonCoding	ENST00000517368.1; ENST00000518266.1; OTTHUMT00000374498; OTTHUMT00000374499; shargee.bAug10; uc064oef.1; uc064oeg.1	novel transcript; Transcript Identified by AceView	chr8	+	85839705	85951083
TC0400012681.hg.1	LOC339975; RP11-138B4.1	0.0144	1	-2.05	4.38	5.41	NonCoding	NR_038931; ENST00000511385.1; OTTHUMT00000360092; uc063bpl.1	uncharacterized LOC339975; novel transcript	chr4	-	187304083	187505613
TC0600007922.hg.1		0.0144	1	-1.85	2.77	3.65	NonCoding			chr6	+	38455952	38459061
TC0900009800.hg.1	LINC01242	0.0146	1	-1.53	4.67	5.28	NonCoding	NR_046204	long intergenic non-protein coding RNA 1242	chr9	-	30388935	30575012
TC1900009483.hg.1		0.0146	1	-1.56	4.19	4.83	NonCoding			chr19	-	7520707	7521751
TC2000009594.hg.1		0.0146	1	1.81	5.51	4.66	NonCoding			chr20	-	57447317	57448771
TC1000011971.hg.1		0.0148	1	1.93	3.97	3.03	NonCoding			chr10	-	118409869	118422191
TC1300006912.hg.1		0.0148	1	-1.66	3.13	3.86	NonCoding			chr13	+	38346904	38347177
TC0200014133.hg.1		0.0149	1	2.62	6.34	4.96	NonCoding			chr2	-	123682107	123682215
TC0300012279.hg.1		0.0149	1	1.53	4.58	3.97	NonCoding			chr3	-	126417220	126419596
TC1600008815.hg.1		0.0152	1	-1.62	2.88	3.58	NonCoding			chr16	+	88263775	88264387
TC1200012693.hg.1		0.0152	1	2.92	4.67	3.13	NonCoding			chr12	+	90886493	90889859
TC1600010324.hg.1		0.0152	1	1.95	5.02	4.05	NonCoding			chr16	-	52828708	52830767
TC1100008417.hg.1	RP11-632K5.2	0.0152	1	-1.62	4.25	4.94	NonCoding	ENST00000524441.1; OTTHUMT00000385555; uc058fjr.1	novel transcript	chr11	+	74409060	74416379
TC1200008715.hg.1		0.0153	1	1.6	4.41	3.74	NonCoding			chr12	+	105469861	105552892
TC1300007075.hg.1		0.0153	1	1.86	4.74	3.85	NonCoding			chr13	+	45720959	45721691
TC0200013682.hg.1		0.0154	1	1.51	4.67	4.07	NonCoding			chr2	-	102000161	102004099
TC2000008430.hg.1	ISM1-AS1	0.0154	1	1.62	4.39	3.69	NonCoding	NR_040043	ISM1 antisense RNA 1	chr20	-	13237420	13239687
TC1700010976.hg.1	RP5-890E16.2	0.0154	1	-1.65	4.18	4.9	NonCoding	ENST00000578660.1; ENST00000584428.1; OTTHUMT00000443014; OTTHUMT00000443015; uc060gtj.1; uc060gtk.1	novel transcript antisense to NFE2L1	chr17	-	48045141	48048083
TC0800008865.hg.1		0.0155	1	1.71	4.22	3.45	NonCoding			chr8	+	128226575	128257059
TC2200008879.hg.1		0.0155	1	1.71	4.2	3.43	NonCoding			chr22	-	42471105	42488244
TC1600008475.hg.1		0.0155	1	-1.54	3.53	4.16	NonCoding			chr16	+	76699781	76703275
TC2000009643.hg.1		0.0155	1	-1.74	8.55	9.35	NonCoding			chr20	-	58910969	58911186
TC0300010785.hg.1		0.0156	1	1.84	3.98	3.1	NonCoding			chr3	-	39802851	39809332
TC0600010479.hg.1		0.0156	1	2.41	5.19	3.92	NonCoding			chr6	-	2150657	2152592
TC0200010948.hg.1		0.0157	1	-2.49	3.92	5.23	NonCoding			chr2	+	225223643	225225977
TC1300008921.hg.1		0.0157	1	1.95	7.86	6.9	NonCoding			chr13	-	49642618	49645247
TC1500008283.hg.1		0.0157	1	1.88	9.98	9.07	NonCoding			chr15	+	89938837	89939945
TC0700011286.hg.1		0.0157	1	1.87	5.21	4.3	NonCoding			chr7	-	64288389	64289491
TC1800007860.hg.1	RP11-806L2.5	0.0157	1	-1.71	3.84	4.62	NonCoding	ENST00000584679.1; OTTHUMT00000441201; uc060mtg.1	novel transcript	chr18	-	653985	657259
TC0700008801.hg.1		0.0158	1	-1.66	4.35	5.08	NonCoding			chr7	+	110269966	110286051
TC0400010711.hg.1		0.0158	1	2	6.14	5.14	NonCoding			chr4	-	53975792	53976648
TC0800010722.hg.1	RP11-865I6.2	0.0158	1	2.28	4.61	3.43	NonCoding	ENST00000522354.1; OTTHUMT00000378845; uc064nmx.1	novel transcript	chr8	-	68848742	68852763
TC0500009780.hg.1		0.0158	1	-1.68	4.1	4.85	NonCoding			chr5	-	20786	24924
TC1400009130.hg.1		0.0159	1	2.99	5.17	3.59	NonCoding			chr14	-	50410649	50410855
TC1200008652.hg.1		0.0159	1	-1.82	3.2	4.07	NonCoding			chr12	+	103026097	103026928
TC0900008019.hg.1		0.0159	1	1.79	8.63	7.79	NonCoding			chr9	+	94225689	94251256
TC0700009703.hg.1	WDR86-AS1	0.0159	1	-1.85	4.41	5.3	NonCoding	NR_034012; NR_034013; NR_109857; ENST00000460148; ENST00000466677; ENST00000480632; ENST00000489632	WDR86 antisense RNA 1	chr7	+	151409161	151415088
TC0900010629.hg.1		0.016	1	-1.55	4.54	5.18	NonCoding			chr9	-	86513293	86516924
TC0600013786.hg.1		0.016	1	-1.65	3.52	4.24	NonCoding			chr6	-	160815550	160817351
TC0500012029.hg.1		0.0161	1	2.23	6.74	5.58	NonCoding			chr5	-	132841248	132841307
TC1200007320.hg.1		0.0161	1	2.29	4.32	3.12	NonCoding			chr12	+	38065342	38070163
TC0400007895.hg.1		0.0161	1	1.93	4.15	3.2	NonCoding			chr4	+	76330375	76332203
TC1100012861.hg.1		0.0161	1	2.09	4.67	3.61	NonCoding			chr11	-	131247985	131258267
TC0700011925.hg.1		0.0162	1	2.52	5.62	4.28	NonCoding			chr7	-	98884990	98885090
TC1500009345.hg.1		0.0162	1	-2.03	3.27	4.29	NonCoding			chr15	-	48332675	48341220
TC0100009014.hg.1		0.0162	1	2.02	4.18	3.17	NonCoding			chr1	+	91223803	91234281
TC0600009932.hg.1		0.0162	1	2.15	4.57	3.46	NonCoding			chr6	+	155333555	155389118
TC0X00007553.hg.1		0.0162	1	1.77	4.79	3.96	NonCoding			chrX	+	71053217	71060357
TC0900006819.hg.1		0.0162	1	1.52	3.91	3.3	NonCoding			chr9	+	22714323	22716457
TC0900007338.hg.1	RP11-374M1.2	0.0163	1	2	5.14	4.14	NonCoding	ENST00000399894.2; ENST00000439760.1; ENST00000443347.1; OTTHUMT00000037007; OTTHUMT00000037008; OTTHUMT00000037009; OTTHUMT00000477614; uc064tjm.1; uc064tjn.1; uc064tjo.1; uc064tjp.1	novel transcript	chr9	+	61972240	61976380
TC1600008487.hg.1	RP11-538I12.3	0.0164	1	-1.73	3.86	4.66	NonCoding	ENST00000561672.1; OTTHUMT00000433944; uc059xiy.1	novel transcript, antisense to ADAMTS18	chr16	+	77234877	77290934
TC0400011046.hg.1		0.0165	1	-1.55	5.95	6.58	NonCoding			chr4	-	75820284	75822803
TC0700011844.hg.1		0.0165	1	1.63	5.76	5.06	NonCoding			chr7	-	95951055	95952990
TC1900009403.hg.1		0.0166	1	2.25	5.05	3.88	NonCoding			chr19	-	5824361	5826042
TC0300007582.hg.1		0.0166	1	-1.65	4.45	5.17	NonCoding			chr3	+	57615174	57618602
TC0900007989.hg.1	Y_RNA	0.0167	1	1.75	4.71	3.9	NonCoding	ENST00000364204; uc064ukf.1	Y RNA [Source:RFAM;Acc:RF00019]	chr9	+	93417855	93417966
TC1500008284.hg.1	RP11-493E3.3	0.0167	1	2.04	5.73	4.7	NonCoding	ENST00000624460; OTTHUMT00000422204; uc059nda.1	tec	chr15	+	89950760	89951345
TC1500009084.hg.1		0.0167	1	1.65	4.43	3.71	NonCoding			chr15	-	40172240	40239526
TC0200006846.hg.1		0.0168	1	-1.6	3.75	4.43	NonCoding			chr2	+	18997067	18999375
TC1200006753.hg.1		0.0168	1	1.64	4.89	4.17	NonCoding			chr12	+	9316852	9318023
TC0200010296.hg.1		0.0168	1	1.94	4.1	3.14	NonCoding			chr2	+	192186125	192194269
TC1000011920.hg.1		0.0168	1	2.14	4.82	3.72	NonCoding			chr10	-	115790128	115790737
TC0400007433.hg.1		0.0169	1	-2.3	3.95	5.15	NonCoding			chr4	+	47853893	47854151
TC0100014432.hg.1	DLEU2_5	0.0169	1	-2.2	3.96	5.09	NonCoding	ENST00000610606; uc057hfh.1	Deleted in lymphocytic leukemia 2 conserved region 5 [Source:RFAM;Acc:RF02109]	chr1	-	63549133	63549216
TC0800006798.hg.1		0.0169	1	-1.58	4.28	4.94	NonCoding			chr8	+	12859853	12863375
TC0600009357.hg.1		0.0169	1	-1.68	3.16	3.91	NonCoding			chr6	+	125379358	125491290
TC0300008643.hg.1	bloswoybu; RP11-379B18.6	0.017	1	1.79	5.1	4.26	NonCoding	bloswoybu.aAug10; ENST00000610060.1; OTTHUMT00000471880; uc062nhr.1	Transcript Identified by AceView; novel transcript	chr3	+	125774714	125797953
TC0600010759.hg.1		0.017	1	1.6	4.28	3.6	NonCoding			chr6	-	8606731	8647759
TC1200008473.hg.1		0.017	1	-1.97	4.07	5.05	NonCoding			chr12	+	93556843	93557836
TC0200015586.hg.1		0.017	1	2.3	6.07	4.87	NonCoding			chr2	-	208423382	208441270
TC1000009758.hg.1		0.0171	1	-2.17	3	4.12	NonCoding			chr10	-	9254564	9256397
TC0100011213.hg.1		0.0171	1	-1.63	3.37	4.07	NonCoding			chr1	+	202150495	202152685
TC2100007345.hg.1	AP001056.1	0.0171	1	1.67	7.24	6.51	NonCoding	ENST00000411956.1; OTTHUMT00000195817; uc062aqz.1	novel transcript	chr21	+	44175489	44176453
TC0800009175.hg.1		0.0172	1	-1.61	3.32	4.01	NonCoding			chr8	+	142999539	143000870
TC0300011985.hg.1		0.0172	1	2.06	4.56	3.52	NonCoding			chr3	-	111716212	111717951
TC1400009513.hg.1		0.0172	1	1.73	4.47	3.68	NonCoding			chr14	-	68475798	68503913
TC0200007268.hg.1	AC006369.3	0.0175	1	-1.53	3.98	4.6	NonCoding	ENST00000431712.1; OTTHUMT00000326759; uc061iey.1	putative novel transcript	chr2	+	37744333	37747046
TC1200012283.hg.1		0.0176	1	1.64	4.48	3.76	NonCoding			chr12	-	123661479	123662543
TC1400009441.hg.1		0.0176	1	1.55	4.62	3.98	NonCoding			chr14	-	65336095	65337374
TC1300006916.hg.1	RP11-131P10.2	0.0177	1	-1.66	3.69	4.42	NonCoding	ENST00000623378; OTTHUMT00000431345; uc058wnh.1	TEC	chr13	+	38372856	38373935
TC1900007944.hg.1		0.0178	1	-1.96	4.04	5.02	NonCoding			chr19	+	36537633	36538866
TC1900006797.hg.1		0.0178	1	-1.95	3.7	4.66	NonCoding			chr19	+	6375591	6379642
TC1200012305.hg.1		0.0178	1	-1.59	4.2	4.86	NonCoding			chr12	-	124203502	124207368
TC1800007436.hg.1		0.0179	1	-1.62	3.39	4.08	NonCoding			chr18	+	58789518	58789815
TC1200010488.hg.1		0.0179	1	-1.54	4.1	4.72	NonCoding			chr12	-	44464039	44481726
TC1700006935.hg.1		0.0179	1	-2.01	3.02	4.03	NonCoding			chr17	+	13965210	13966399
TC0100006727.hg.1		0.0179	1	-1.63	3.58	4.28	NonCoding			chr1	+	7911603	7919247
TC0600011497.hg.1		0.0179	1	-2.29	4.14	5.34	NonCoding			chr6	-	32626240	32626496
TC0900006599.hg.1		0.018	1	1.55	5.15	4.52	NonCoding			chr9	+	6780333	6785929
TC0100015142.hg.1		0.018	1	-1.51	3.76	4.35	NonCoding			chr1	-	106765424	106791880
TC1900009448.hg.1		0.0181	1	1.53	4.27	3.65	NonCoding			chr19	-	6852697	6855482
TC1100008314.hg.1		0.0181	1	1.94	6.46	5.51	NonCoding			chr11	+	71658610	71659838
TC1300007628.hg.1		0.0181	1	1.67	4.17	3.42	NonCoding			chr13	+	82655592	82665432
TC0700013308.hg.1		0.0181	1	-2.03	4.43	5.45	NonCoding			chr7	-	158974063	158982961
TC1000008537.hg.1		0.0182	1	1.77	4.3	3.48	NonCoding			chr10	+	96190139	96191801
TC0100017319.hg.1		0.0183	1	-1.87	4.52	5.42	NonCoding			chr1	-	217317493	217327555
TC0100016452.hg.1	LOC102724601; RP11-160H22.5	0.0184	1	-1.55	6.71	7.35	NonCoding	NR_121197; ENST00000419983; ENST00000426899; ENST00000430592; ENST00000454467; ENST00000419983.1; ENST00000426899.1; ENST00000430592.1; ENST00000454467.1; OTTHUMT00000084250; OTTHUMT00000084251; OTTHUMT00000084252; OTTHUMT00000084253; uc057nle.1; uc057nlf.1; uc057nlg.1; uc057nlh.1	uncharacterized LOC102724601; putative novel transcript	chr1	-	174113867	174160004
TC1600008338.hg.1		0.0185	1	1.83	5.78	4.9	NonCoding			chr16	+	72376704	72376760
TC0600013371.hg.1		0.0186	1	1.54	3.6	2.98	NonCoding			chr6	-	139969767	139969862
TC1900007636.hg.1		0.0186	1	-3.3	3.32	5.04	NonCoding			chr19	+	27713421	27731924
TC0900009840.hg.1		0.0187	1	1.8	4.58	3.73	NonCoding			chr9	-	32881117	32946779
TC0200012171.hg.1	sumiyo	0.0187	1	1.51	6.23	5.64	NonCoding	sumiyo.aAug10	Transcript Identified by AceView	chr2	-	31425453	31496847
TC1400006813.hg.1		0.0188	1	-1.63	4.64	5.35	NonCoding			chr14	+	30137000	30144352
TC0100013212.hg.1		0.0188	1	-1.81	3.12	3.98	NonCoding			chr1	-	21364425	21384838
TC1300007331.hg.1		0.0188	1	1.84	4.3	3.42	NonCoding			chr13	+	59653417	59663057
TC1500009246.hg.1		0.0188	1	1.62	4.52	3.82	NonCoding			chr15	-	44275138	44288473
TC0300011903.hg.1		0.0188	1	-2.35	3.59	4.82	NonCoding			chr3	-	105873751	105880577
TC0800006525.hg.1		0.0188	1	1.9	5.49	4.57	NonCoding			chr8	+	4146724	4158218
TC1300008667.hg.1		0.0189	1	-2.11	2.95	4.03	NonCoding			chr13	-	39313657	39337109
TC0100009304.hg.1		0.019	1	-1.91	3.29	4.22	NonCoding			chr1	+	107017796	107022480
TC0800009376.hg.1	RP11-279L11.1	0.019	1	-1.53	3.28	3.89	NonCoding	ENST00000520815.1; OTTHUMT00000374664; uc064jzy.1	novel transcript	chr8	-	3373353	3375226
TC1100006826.hg.1		0.019	1	1.83	5.03	4.16	NonCoding			chr11	+	9895424	9952245
TC0500012040.hg.1		0.0191	1	-1.72	4.25	5.04	NonCoding			chr5	-	133049624	133050058
TC1400010093.hg.1		0.0191	1	1.68	4.48	3.73	NonCoding			chr14	-	96112073	96189340
TC1600010701.hg.1	Y_RNA	0.0192	1	-1.88	4.9	5.81	NonCoding	ENST00000363109; uc059wio.1	Y RNA [Source:RFAM;Acc:RF00019]	chr16	-	68885576	68885677
TC0600010714.hg.1		0.0192	1	1.7	4.43	3.67	NonCoding			chr6	-	6674413	6678400
TC0200012862.hg.1		0.0192	1	1.5	6.18	5.59	NonCoding			chr2	-	65307218	65308998
TC1400007338.hg.1		0.0194	1	1.94	5.98	5.03	NonCoding			chr14	+	59518880	59562015
TC2000007730.hg.1		0.0194	1	-1.94	2.82	3.78	NonCoding			chr20	+	51587206	51590278
TC0100007732.hg.1		0.0195	1	1.95	5.15	4.19	NonCoding			chr1	+	33824534	33825765
TC0800007156.hg.1		0.0195	1	2.13	5.48	4.39	NonCoding			chr8	+	29473298	29510165
TC0200011464.hg.1		0.0197	1	-1.62	5.14	5.84	NonCoding			chr2	-	590192	603576
TC0600013189.hg.1		0.0197	1	2.58	4.59	3.22	NonCoding			chr6	-	132152851	132179703
TC1200012502.hg.1	RP13-820C6.2	0.0197	1	-2.22	5.42	6.57	NonCoding	ENST00000542422.1; OTTHUMT00000398967; uc058vid.1	novel transcript	chr12	-	132077803	132080460
TC0600013713.hg.1		0.0198	1	-1.81	4.41	5.27	NonCoding			chr6	-	158298271	158303373
TC0900006658.hg.1		0.0198	1	2.35	4.99	3.76	NonCoding			chr9	+	12824847	12829071
TC0700006892.hg.1		0.0198	1	-1.88	4.49	5.4	NonCoding			chr7	+	22758848	22762471
TC0800006540.hg.1		0.0199	1	2.66	6.1	4.69	NonCoding			chr8	+	5123436	5129965
TC1000008041.hg.1		0.0199	1	1.9	6.54	5.62	NonCoding			chr10	+	73663768	73663874
TC0600008759.hg.1		0.02	1	-1.62	4.22	4.91	NonCoding			chr6	+	89121279	89143633
TC0600010050.hg.1		0.0201	1	-1.62	3.55	4.24	NonCoding			chr6	+	159565182	159575251
TC1200008997.hg.1	LOC101928225; RP11-116D17.1	0.0201	1	-1.69	3.87	4.62	NonCoding	ENST00000547948; OTTHUMT00000404200; uc058trk.1	uncharacterized LOC101928225; novel transcript	chr12	+	115363012	115364745
TC1700006824.hg.1		0.0201	1	-1.65	2.65	3.37	NonCoding			chr17	+	8649224	8656440
TC0100006724.hg.1	RP3-467L1.6	0.0202	1	-1.85	7.89	8.78	NonCoding	ENST00000602406.1; OTTHUMT00000467577; uc057bxo.1	novel transcript, sense intronic to VAMP3	chr1	+	7776383	7776775
TC0800009156.hg.1		0.0202	1	-1.88	4.88	5.79	NonCoding			chr8	+	142695100	142697941
TC1800008540.hg.1		0.0203	1	-1.84	3.25	4.13	NonCoding			chr18	-	41725036	41840378
TC0Y00006985.hg.1		0.0203	1	-2.28	3.12	4.31	NonCoding			chrY	-	8551998	8558484
TC0200011570.hg.1	AC012445.1	0.0204	1	-1.73	4.03	4.82	NonCoding	ENST00000442831.1; OTTHUMT00000322863; uc061ggf.1	novel transcript	chr2	-	4136644	4140731
TC1200006842.hg.1		0.0204	1	-2.07	3.39	4.45	NonCoding			chr12	+	11370881	11447010
TC0X00010981.hg.1		0.0204	1	4.14	11.29	9.24	NonCoding			chrX	-	140723493	140724225
TC0600006570.hg.1		0.0204	1	2.39	4.8	3.54	NonCoding			chr6	+	1933729	1933814
TC0900010853.hg.1		0.0205	1	-1.52	3.57	4.18	NonCoding			chr9	-	94301382	94305000
TC1700008398.hg.1		0.0205	1	-2.08	4.08	5.14	NonCoding			chr17	+	57700179	57701526
TC0600008225.hg.1		0.0205	1	-2.47	4.51	5.82	NonCoding			chr6	+	50304845	50387759
TC1900010225.hg.1		0.0205	1	-2.51	3.82	5.14	NonCoding			chr19	-	23825925	23829034
TC0400012791.hg.1	NIPAL1	0.0206	1	-2.03	3.62	4.64	NonCoding	ENST00000500571; OTTHUMT00000372073	NIPA-like domain containing 1	chr4	+	47913806	47990737
TC1900009688.hg.1		0.0207	1	-1.81	2.85	3.7	NonCoding			chr19	-	11653066	11661641
TC2000008907.hg.1	RP5-1125A11.4; leetar	0.0209	1	1.78	4.23	3.4	NonCoding	ENST00000451556.2; leetar.aAug10; OTTHUMT00000078762; uc061wia.1	Transcript Identified by AceView; novel transcript	chr20	-	34014969	34017749
TC0900009109.hg.1	LL09NC01-139C3.1	0.0209	1	1.58	3.52	2.86	NonCoding	ENST00000608264.1; OTTHUMT00000472136; uc064wxa.1	novel transcript	chr9	+	134168769	134169340
TC0800006637.hg.1		0.021	1	1.71	5.51	4.73	NonCoding			chr8	+	8138866	8140001
TC0400011968.hg.1		0.021	1	-3.33	2.75	4.49	NonCoding			chr4	-	140275041	140275112
TC1000010323.hg.1		0.021	1	-1.86	3.4	4.29	NonCoding			chr10	-	35525387	35534029
TC1700008866.hg.1		0.021	1	1.61	10.23	9.54	NonCoding			chr17	+	74732462	74733613
TC0600010433.hg.1		0.0211	1	-1.87	4.63	5.53	NonCoding			chr6	-	1277351	1277470
TC1700011006.hg.1		0.0211	1	2.29	6.95	5.75	NonCoding			chr17	-	48755912	48756557
TC1400010434.hg.1		0.0211	1	-1.66	3.39	4.12	NonCoding			chr14	-	105575471	105579506
TC1000007571.hg.1		0.0211	1	1.53	4.52	3.91	NonCoding			chr10	+	48607544	48655606
TC1400008346.hg.1		0.0213	1	-1.51	4.04	4.63	NonCoding			chr14	+	102235738	102245765
TC1200009156.hg.1		0.0213	1	-2.01	3.25	4.26	NonCoding			chr12	+	121117518	121120806
TC0700012785.hg.1		0.0213	1	-1.55	4.52	5.15	NonCoding			chr7	-	139665969	139676883
TC0100011563.hg.1		0.0214	1	-1.88	3.67	4.58	NonCoding			chr1	+	213850022	213852768
TC0600009659.hg.1		0.0214	1	2.25	4.42	3.25	NonCoding			chr6	+	141707987	141814204
TC0700012716.hg.1		0.0214	1	1.83	5.16	4.29	NonCoding			chr7	-	136244446	136244534
TC1300010009.hg.1		0.0215	1	2.06	6.61	5.56	NonCoding			chr13	+	113815990	113816217
TC0X00011217.hg.1	FAM223A; FAM223B	0.0215	1	-2.07	4.41	5.46	NonCoding	NR_027401_2; NR_027402_2; OTTHUMT00000477854; uc033fby.2; uc065chw.1	Homo sapiens family with sequence similarity 223, member A (non-protein coding) (FAM223A), long non-coding RNA.; Homo sapiens family with sequence similarity 223, member B (non-protein coding) (FAM223B), long non-coding RNA.; family with sequence similarity 223, member A (non-protein coding); family with sequence similarity 223, member A (non-protein coding) [Source:HGNC Symbol;Acc:HGNC:30612]	chrX	-	154632470	154633182
TC0600012471.hg.1		0.0215	1	-2.15	3.65	4.76	NonCoding			chr6	-	85447060	85450031
TC1200010372.hg.1		0.0215	1	2.69	11.92	10.49	NonCoding			chr12	-	34678755	34680491
TC2100007230.hg.1		0.0216	1	1.63	7.28	6.58	NonCoding			chr21	+	41885095	41885851
TC0600011133.hg.1	HIST1H2BE	0.0216	1	-1.53	2.79	3.4	NonCoding	hsa_circ_0001587	Memczak2013 ANTISENSE, CDS, coding, upstream_start, UTR3, UTR5 best transcript NM_003523	chr6	-	26158552	26184177
TC0100007235.hg.1		0.0216	1	2.04	5.79	4.77	NonCoding			chr1	+	21418289	21420016
TC2000007130.hg.1		0.0218	1	-1.85	4.63	5.52	NonCoding			chr20	+	32695101	32697448
TC1200010684.hg.1	RP11-407N8.5	0.0218	1	-1.57	3.54	4.19	NonCoding	OTTHUMT00000474831; uc058nyy.1	novel transcript, antisense to HIGD1C	chr12	-	50953924	50954356
TC0300010839.hg.1		0.0218	1	-1.6	3.5	4.18	NonCoding			chr3	-	42229363	42229754
TC0600009164.hg.1		0.0219	1	-1.65	3.4	4.12	NonCoding			chr6	+	111919558	111973072
TC0X00010980.hg.1		0.0219	1	1.56	4.88	4.23	NonCoding			chrX	-	140713836	140727872
TC0200008601.hg.1		0.0219	1	2.06	4.42	3.38	NonCoding			chr2	+	99844561	99845878
TC0300010439.hg.1		0.022	1	1.75	4.21	3.4	NonCoding			chr3	-	17066968	17071509
TC0400011138.hg.1		0.0221	1	-1.69	2.75	3.51	NonCoding			chr4	-	79609492	79610570
TC2100006540.hg.1		0.0221	1	3.36	10.81	9.06	NonCoding			chr21	+	12988160	12993027
TC0100010837.hg.1		0.0221	1	-1.9	3.77	4.7	NonCoding			chr1	+	182271985	182280947
TC0700011923.hg.1		0.0221	1	-1.65	4.45	5.17	NonCoding			chr7	-	98826182	98827010
TC0700007203.hg.1		0.0221	1	1.68	4.29	3.55	NonCoding			chr7	+	36485230	36486851
TC1000011094.hg.1		0.0221	1	1.56	4.94	4.3	NonCoding			chr10	-	75792443	75839704
TC0900008020.hg.1		0.0222	1	-2.09	4.03	5.1	NonCoding			chr9	+	94231953	94237498
TC0700010517.hg.1		0.0222	1	-1.83	3.95	4.82	NonCoding			chr7	-	25484523	25496882
TC0500008176.hg.1		0.0223	1	1.5	4.6	4.01	NonCoding			chr5	+	98800924	98804470
TC1400006435.hg.1		0.0224	1	2.37	8.52	7.27	NonCoding			chr14	+	18233140	18253040
TC1800007152.hg.1		0.0224	1	-2.14	2.89	3.98	NonCoding			chr18	+	41465810	41467448
TC0100007066.hg.1		0.0224	1	-1.69	4.39	5.15	NonCoding			chr1	+	16687351	16690754
TC0800008774.hg.1	RP11-532M24.1	0.0225	1	-1.69	5.9	6.66	NonCoding	ENST00000606244.1; OTTHUMT00000470864; uc064qar.1	novel transcript, antisense to MTSS1	chr8	+	124579631	124580648
TC0100009007.hg.1		0.0226	1	2.36	5.52	4.28	NonCoding			chr1	+	90887406	90913305
TC1000010599.hg.1		0.0226	1	-1.69	2.94	3.7	NonCoding			chr10	-	49411228	49417735
TC1700007925.hg.1		0.0226	1	-1.57	3.38	4.04	NonCoding			chr17	+	42947803	42948204
TC0300012680.hg.1	LOC100289361; RP11-91G21.1	0.0228	1	-1.54	6.25	6.87	NonCoding	NR_034032; ENST00000597953.1; OTTHUMT00000461809; uc021xew.2	uncharacterized LOC100289361; novel transcript	chr3	-	143000845	143001467
TC0700011704.hg.1		0.0228	1	1.89	4.28	3.36	NonCoding			chr7	-	87348582	87355384
TC0100009350.hg.1		0.0229	1	-2.22	3.51	4.66	NonCoding			chr1	+	109422501	109425540
TC0200014616.hg.1		0.0231	1	-1.59	3.9	4.58	NonCoding			chr2	-	151479614	151482151
TC1900010640.hg.1		0.0231	1	-2.19	3.63	4.76	NonCoding			chr19	-	39054737	39080681
TC0300009983.hg.1		0.0232	1	1.85	4.25	3.37	NonCoding			chr3	+	195876743	195878248
TC0800007206.hg.1		0.0233	1	-2.04	3.6	4.63	NonCoding			chr8	+	30899317	30901679
TC1200008306.hg.1	LOC102724663; RP11-121G22.3; snawney	0.0233	1	-2.98	3.9	5.47	NonCoding	NR_120491; ENST00000547762; ENST00000549161; ENST00000550138; ENST00000550302; ENST00000550938; ENST00000550999; ENST00000551401; ENST00000551699; ENST00000552534; ENST00000553197; ENST00000547762.1; ENST00000549161.1; ENST00000550138.1; ENST00000550302.1; ENST00000550938.1; ENST00000550999.1; ENST00000551401.1; ENST00000551699.1; ENST00000552534.1; ENST00000553197.1; OTTHUMT00000408170; OTTHUMT0…	uncharacterized LOC102724663; novel transcript; Transcript Identified by AceView	chr12	+	81270608	81312422
TC1200011552.hg.1		0.0234	1	-2.28	2.85	4.04	NonCoding			chr12	-	94260798	94264271
TC0400011873.hg.1		0.0234	1	-3	3.07	4.65	NonCoding			chr4	-	133273165	133276589
TC0500010346.hg.1	CTD-3007L5.1; perskeybu	0.0235	1	-1.75	3.35	4.16	NonCoding	ENST00000510512.1; OTTHUMT00000366526; perskeybu.aAug10; uc063cqg.1	novel transcript; Transcript Identified by AceView	chr5	-	27406532	27436411
TC2200007627.hg.1		0.0235	1	2.22	6.49	5.34	NonCoding			chr22	+	45724103	45752075
TC1900008039.hg.1	CTB-189B5.3; tawsor	0.0236	1	1.58	4.35	3.69	NonCoding	ENST00000597303.1; OTTHUMT00000463286; tawsor.aAug10; uc060yio.1	novel transcript, antisense to FBXO27; Transcript Identified by AceView	chr19	+	39030436	39031323
TC0800008575.hg.1		0.0236	1	1.65	4.09	3.36	NonCoding			chr8	+	112475601	112475686
TC0800012466.hg.1		0.0237	1	-2.05	4.03	5.07	NonCoding			chr8	-	128240653	128256694
TC1100009897.hg.1		0.0237	1	2.41	5.1	3.83	NonCoding			chr11	-	4850764	4850863
TC1200007179.hg.1		0.0238	1	-1.59	3	3.67	NonCoding			chr12	+	29040530	29056621
TC0X00010747.hg.1		0.0238	1	1.73	4.24	3.45	NonCoding			chrX	-	125758540	125792939
TC1500010269.hg.1		0.0238	1	-1.63	4.36	5.06	NonCoding			chr15	-	83989233	83989345
TC1700007024.hg.1		0.0238	1	-1.82	2.97	3.84	NonCoding			chr17	+	16656187	16666085
TC0600009078.hg.1		0.0238	1	1.82	4.74	3.87	NonCoding			chr6	+	109009704	109010126
TC0300008207.hg.1		0.0239	1	1.52	6.78	6.18	NonCoding			chr3	+	103302979	103328499
TC0800010073.hg.1		0.024	1	-2.05	4.42	5.46	NonCoding			chr8	-	32987770	32997897
TC0600011772.hg.1		0.0241	1	-1.62	2.98	3.68	NonCoding			chr6	-	41170041	41177841
TC0X00007914.hg.1		0.0242	1	-1.55	2.93	3.56	NonCoding			chrX	+	99207763	99368598
TC0700008310.hg.1		0.0242	1	1.66	3.96	3.23	NonCoding			chr7	+	91535855	91598549
TC0300012914.hg.1	LINC00880	0.0243	1	-1.83	3.45	4.32	NonCoding	NR_034007; ENST00000471357	long intergenic non-protein coding RNA 880	chr3	-	157081667	157123004
TC0100014700.hg.1		0.0243	1	-1.55	4.7	5.33	NonCoding			chr1	-	80023101	80027987
TC0100007893.hg.1		0.0243	1	-1.62	4.08	4.77	NonCoding			chr1	+	39058637	39060592
TC0200011887.hg.1		0.0243	1	-2.1	4.51	5.58	NonCoding			chr2	-	19927337	19970310
TC0X00007406.hg.1		0.0243	1	-1.6	3.4	4.07	NonCoding			chrX	+	56956143	56960065
TC0200011621.hg.1	NRIR	0.0243	1	1.74	6.56	5.76	NonCoding	NR_126359	negative regulator of interferon response (non-protein coding)	chr2	-	6820069	6840464
TC0300008025.hg.1		0.0243	1	-2.02	3.53	4.55	NonCoding			chr3	+	88663838	88807604
TC2000008240.hg.1	RP4-681N20.5; vypa	0.0244	1	-2.09	5.17	6.24	NonCoding	OTTHUMT00000473450; uc061vel.1; vypa.aAug10	novel transcript, antisense to PANK2; Transcript Identified by AceView	chr20	-	3921279	3923400
TC1000007932.hg.1		0.0244	1	-1.55	4.13	4.76	NonCoding			chr10	+	70599932	70602064
TC1800007896.hg.1	RP11-715F3.2	0.0245	1	1.65	6.74	6.01	NonCoding	ENST00000583253.1; OTTHUMT00000441727; uc060mvr.1	novel transcript, sense intronic METTL4	chr18	-	2561172	2562220
TC0900008735.hg.1	MIR181A2HG	0.0245	1	-1.52	4.38	4.98	NonCoding	NR_038975	MIR181A2 host gene	chr9	+	124658412	124698631
TC0X00006531.hg.1		0.0245	1	-1.84	3.19	4.07	NonCoding			chrX	+	4971316	4972557
TC1400009318.hg.1		0.0245	1	1.71	3.95	3.17	NonCoding			chr14	-	58683708	58698815
TC0200012316.hg.1	Y_RNA	0.0245	1	1.84	8.54	7.66	NonCoding	ENST00000365439; uc061ikx.1	Y RNA [Source:RFAM;Acc:RF00019]	chr2	-	39128826	39128927
TC1100012609.hg.1		0.0246	1	-2.31	3.09	4.31	NonCoding			chr11	-	122956024	122959344
TC1100007043.hg.1		0.0246	1	-1.6	3.08	3.77	NonCoding			chr11	+	20044892	20044966
TC1700011650.hg.1	RP11-143K11.7	0.0247	1	1.76	5.59	4.78	NonCoding	OTTHUMT00000473634; uc060jlq.1	novel transcript, antisense to COG1	chr17	-	73202968	73203431
TC1000009553.hg.1		0.0248	1	1.7	4.67	3.9	NonCoding			chr10	-	1540555	1545021
TC1100009841.hg.1		0.0249	1	1.61	7.77	7.09	NonCoding			chr11	-	3380929	3383562
TC1200012504.hg.1		0.0249	1	-2.04	2.96	3.99	NonCoding			chr12	-	132085346	132088269
TC0800007707.hg.1		0.0249	1	-1.67	3.88	4.62	NonCoding			chr8	+	56766109	56782102
TC0200007210.hg.1		0.0249	1	-1.68	3.97	4.71	NonCoding			chr2	+	33600708	33656225
TC0600008721.hg.1		0.0249	1	1.57	5.08	4.43	NonCoding			chr6	+	87085585	87085781
TC1100009625.hg.1		0.025	1	1.75	3.98	3.17	NonCoding			chr11	+	134541277	134553340
TC0500010889.hg.1		0.0252	1	1.69	3.88	3.12	NonCoding			chr5	-	61892253	62138760
TC2100007691.hg.1		0.0252	1	2.09	5.46	4.39	NonCoding			chr21	-	19193064	19213682
TC0400010771.hg.1		0.0252	1	-2.2	3.88	5.02	NonCoding			chr4	-	56461370	56467595
TC1100011479.hg.1	AP000487.4	0.0253	1	1.57	4.84	4.19	NonCoding	ENST00000324630.5; OTTHUMT00000393932; uc058esr.1	novel transcript	chr11	-	70358198	70358677
TC1400006869.hg.1		0.0253	1	1.91	4.46	3.53	NonCoding			chr14	+	34092211	34093553
TC1900010764.hg.1		0.0253	1	-1.77	3.18	4	NonCoding			chr19	-	41666816	41669964
TC0500012903.hg.1		0.0253	1	-1.55	3.2	3.83	NonCoding			chr5	-	174731046	174736122
TC0400008698.hg.1		0.0255	1	-1.98	4.93	5.91	NonCoding			chr4	+	130155817	130158167
TC0100014738.hg.1		0.0256	1	1.51	9.77	9.17	NonCoding			chr1	-	83176688	83176753
TC2000006487.hg.1		0.0256	1	3.48	6.04	4.24	NonCoding			chr20	+	1337707	1339131
TC0100016732.hg.1		0.0256	1	-2.03	5.33	6.35	NonCoding			chr1	-	187720263	187729680
TC0900010511.hg.1		0.0256	1	2.26	4.25	3.07	NonCoding			chr9	-	79398675	79438947
TC0900008821.hg.1		0.0256	1	-1.74	6.76	7.56	NonCoding			chr9	+	127756263	127756768
TC2000008780.hg.1		0.0256	1	-1.85	4.34	5.23	NonCoding			chr20	-	29476821	29476872
TC0100006847.hg.1	MTOR-AS1	0.0256	1	-1.64	4.09	4.8	NonCoding	NR_046600; ENST00000420480; ENST00000445982	MTOR antisense RNA 1	chr1	+	11143898	11149538
TC0400009030.hg.1		0.0257	1	1.53	3.55	2.93	NonCoding			chr4	+	152997719	153003230
TC1100007083.hg.1		0.0257	1	1.57	4.54	3.89	NonCoding			chr11	+	23473890	23514945
TC0300010099.hg.1	RN7SL120P	0.0258	1	-1.67	3.63	4.37	NonCoding	ENST00000463924; uc062gbe.1	RNA, 7SL, cytoplasmic 120, pseudogene [Source:HGNC Symbol;Acc:HGNC:46136]	chr3	-	1065580	1065875
TC0100016333.hg.1	LOC100505918; RP5-968D22.1; toybar	0.0258	1	-1.57	3.67	4.32	NonCoding	NR_037851; ENST00000422548.1; ENST00000441851.1; OTTHUMT00000083820; OTTHUMT00000097958; toybar.bAug10; uc021pem.3; uc057ndd.1	uncharacterized LOC100505918; novel transcript; Transcript Identified by AceView	chr1	-	168400188	168422656
TC0500006710.hg.1		0.0259	1	-1.83	3.07	3.95	NonCoding			chr5	+	9465837	9465978
TC0100014168.hg.1		0.0259	1	-2.17	3.08	4.2	NonCoding			chr1	-	51231253	51231356
TC0100011614.hg.1		0.026	1	1.64	5.08	4.36	NonCoding			chr1	+	218015217	218018513
TC0400011380.hg.1		0.026	1	-2.15	3.99	5.09	NonCoding			chr4	-	98331881	98386162
TC0500011592.hg.1		0.026	1	-1.52	3.88	4.49	NonCoding			chr5	-	102065928	102085777
TC0700013280.hg.1		0.026	1	1.5	4.5	3.91	NonCoding			chr7	-	158471308	158472373
TC0200009953.hg.1		0.0261	1	2.05	4.98	3.95	NonCoding			chr2	+	171493524	171493939
TC1300009531.hg.1		0.0261	1	2.69	5.71	4.28	NonCoding			chr13	-	96632859	96648102
TC0900007166.hg.1		0.0262	1	-1.73	3.09	3.88	NonCoding			chr9	+	37789037	37964692
TC1500010470.hg.1		0.0264	1	1.99	4.04	3.05	NonCoding			chr15	-	91400478	91448533
TC0100008861.hg.1		0.0264	1	-1.56	3.02	3.66	NonCoding			chr1	+	83015850	83021499
TC0200012592.hg.1		0.0265	1	-2.9	3.49	5.02	NonCoding			chr2	-	53218363	53224921
TC1600006924.hg.1		0.0265	1	1.68	5.06	4.31	NonCoding			chr16	+	11624629	11626254
TC0300012701.hg.1		0.0266	1	-1.55	3.44	4.07	NonCoding			chr3	-	144504168	144546627
TC0300013427.hg.1		0.0267	1	-3	3.35	4.94	NonCoding			chr3	-	185878624	185892845
TC0800006502.hg.1		0.0267	1	-1.65	3.93	4.65	NonCoding			chr8	+	2251258	2298884
TC1100011989.hg.1		0.0268	1	-1.86	3.33	4.23	NonCoding			chr11	-	94026969	94028659
TC0500008559.hg.1		0.0268	1	-1.88	3.24	4.15	NonCoding			chr5	+	127587084	127588925
TC0200008969.hg.1	AC016745.3	0.0269	1	1.91	8.35	7.41	NonCoding	ENST00000422178.1; OTTHUMT00000330815; uc061ndh.1	novel transcript	chr2	+	113424495	113425324
TC2000009090.hg.1	DHX35	0.0269	1	1.77	4.25	3.42	NonCoding	hsa_circ_0001157	Memczak2013 ANTISENSE, coding, INTERNAL, intronic best transcript NM_021931	chr20	-	38971446	38971555
TC0700010931.hg.1		0.027	1	1.52	4.04	3.43	NonCoding			chr7	-	44769778	44775495
TC0800007605.hg.1		0.027	1	-1.57	3.71	4.36	NonCoding			chr8	+	51803140	51809245
TC0100014103.hg.1		0.027	1	-1.84	3.16	4.04	NonCoding			chr1	-	47586996	47587271
TC1800008473.hg.1		0.027	1	-1.59	3.61	4.28	NonCoding			chr18	-	36078626	36086493
TC0300008270.hg.1		0.0271	1	1.9	8.98	8.05	NonCoding			chr3	+	107404231	107408821
TC0600014209.hg.1		0.0271	1	-1.6	2.95	3.63	NonCoding			chr6	+	169416630	169422554
TC0200015493.hg.1		0.0271	1	-1.65	3.61	4.33	NonCoding			chr2	-	204717331	204717856
TC0800009365.hg.1	AC133633.2	0.0272	1	1.77	4.19	3.37	NonCoding	ENST00000522799.1; OTTHUMT00000374618; uc064jzc.1	novel transcript	chr8	-	2493876	2512580
TC0400011828.hg.1	RP11-130C6.1	0.0272	1	1.57	3.94	3.29	NonCoding	ENST00000608228.1; OTTHUMT00000473011; uc062znf.1	novel transcript	chr4	-	128550285	128553561
TC1000007304.hg.1		0.0272	1	2.08	5.29	4.24	NonCoding			chr10	+	37076840	37080908
TC0800010367.hg.1		0.0273	1	1.69	5.61	4.85	NonCoding			chr8	-	48309270	48309900
TC2200006575.hg.1		0.0273	1	1.55	4.65	4.02	NonCoding			chr22	+	18959193	18960882
TC1600008052.hg.1		0.0273	1	2	4.85	3.85	NonCoding			chr16	+	59211164	59276693
TC0100008818.hg.1		0.0274	1	-1.54	3.75	4.37	NonCoding			chr1	+	78677232	78729295
TC1400009606.hg.1		0.0274	1	1.8	4.8	3.95	NonCoding			chr14	-	71406670	71438460
TC0100008407.hg.1		0.0274	1	-2.05	3.1	4.13	NonCoding			chr1	+	54755410	54756828
TC1200012826.hg.1		0.0274	1	-1.73	2.93	3.72	NonCoding			chr12	-	90905537	90918681
TC0600013543.hg.1		0.0275	1	1.55	4.08	3.45	NonCoding			chr6	-	150112969	150116433
TC0100008855.hg.1		0.0276	1	-1.54	3.24	3.87	NonCoding			chr1	+	82627485	82656372
TC0400010008.hg.1		0.0276	1	-5.24	3.7	6.09	NonCoding			chr4	-	9198908	9201391
TC0800011631.hg.1		0.0276	1	-1.52	3.89	4.49	NonCoding			chr8	-	120195551	120199245
TSUnmapped00000223.hg.1	RPS6KA1	0.0277	1	-1.86	3.78	4.68	NonCoding	ENST00000627508	ribosomal protein S6 kinase, 90kDa, polypeptide 1
TC1300009761.hg.1		0.0277	1	1.82	7.04	6.17	NonCoding			chr13	-	109619049	109619648
TC0300010893.hg.1		0.0277	1	1.7	12.04	11.27	NonCoding			chr3	-	44515216	44515301
TC0400008791.hg.1		0.0278	1	-1.58	3.69	4.35	NonCoding			chr4	+	139173775	139176975
TC1600009344.hg.1		0.0278	1	3.04	6.13	4.53	NonCoding			chr16	-	9313907	9313974
TC0500007473.hg.1	CTD-2023N9.1	0.0278	1	-1.64	4.11	4.83	NonCoding	ENST00000506106.1; OTTHUMT00000369242; uc063dtx.1	novel transcript, antisense to ACTBL2	chr5	+	57395060	57533424
TC1900010899.hg.1		0.0279	1	1.69	4.46	3.7	NonCoding			chr19	-	44577025	44599320
TC0700011153.hg.1		0.0279	1	1.63	7.1	6.4	NonCoding			chr7	-	55735769	55736200
TC0300007950.hg.1	RP11-260O18.1	0.0279	1	-1.51	2.9	3.5	NonCoding	ENST00000470263.1; ENST00000494340.1; OTTHUMT00000352629; OTTHUMT00000352630; uc062lrh.1	novel transcript	chr3	+	81986138	82463675
TC0600006915.hg.1		0.0279	1	1.69	4.7	3.94	NonCoding			chr6	+	10425794	10429301
TC0300011887.hg.1		0.0279	1	-2.79	3.75	5.23	NonCoding			chr3	-	104197244	104201561
TC0500008224.hg.1		0.0279	1	1.56	4.86	4.22	NonCoding			chr5	+	102537434	102551770
TC1300009303.hg.1	SCEL-AS1	0.0279	1	1.55	3.97	3.34	NonCoding	NR_126412; NR_126413; ENST00000456280; ENST00000457528	SCEL antisense RNA 1	chr13	-	77599755	77606551
TC0700008856.hg.1		0.0279	1	1.68	4.41	3.66	NonCoding			chr7	+	114866193	114913549
TC1100008968.hg.1		0.0281	1	-2.13	3	4.09	NonCoding			chr11	+	107547969	107568878
TC0600007515.hg.1		0.0281	1	1.6	5.26	4.58	NonCoding			chr6	+	30214452	30214926
TC1100007108.hg.1		0.0281	1	-1.9	3.57	4.5	NonCoding			chr11	+	26503218	26504782
TC1000011967.hg.1		0.0282	1	-1.79	3.17	4.01	NonCoding			chr10	-	118258865	118270301
TC1000012313.hg.1		0.0282	1	1.53	5.39	4.78	NonCoding			chr10	-	131621891	131622675
TC1500006451.hg.1		0.0283	1	1.98	5.59	4.6	NonCoding			chr15	+	20348306	20354178
TC0900009332.hg.1		0.0283	1	-1.67	4.59	5.33	NonCoding			chr9	+	138188551	138197836
TC1000007351.hg.1		0.0283	1	-1.87	4.89	5.79	NonCoding			chr10	+	38501594	38504708
TC0800009118.hg.1		0.0283	1	-1.6	4.49	5.17	NonCoding			chr8	+	141483162	141494843
TC1000009896.hg.1		0.0283	1	1.7	4.31	3.54	NonCoding			chr10	-	15987963	15989289
TC0200012884.hg.1		0.0284	1	-2.22	2.82	3.97	NonCoding			chr2	-	66120401	66133150
TC0200009824.hg.1		0.0285	1	2.03	4.29	3.27	NonCoding			chr2	+	162077553	162077909
TC1200008769.hg.1		0.0285	1	-1.6	3.51	4.18	NonCoding			chr12	+	108423533	108432641
TC0900006793.hg.1		0.0285	1	-1.59	2.87	3.54	NonCoding			chr9	+	21324069	21329732
TC1700011151.hg.1		0.0285	1	2.03	5.83	4.8	NonCoding			chr17	-	52518154	52519192
TC0400008918.hg.1		0.0286	1	1.67	4.66	3.92	NonCoding			chr4	+	145967655	146105714
TC1700009968.hg.1		0.0286	1	-1.52	4.94	5.55	NonCoding			chr17	-	18212267	18213866
TC0900006470.hg.1		0.0286	1	-1.68	5.03	5.77	NonCoding			chr9	+	1925411	1930258
TC2200009177.hg.1	LOC105373100; AC000036.4	0.0287	1	2.06	5.48	4.43	NonCoding	ENST00000449652; ENST00000449652.1; OTTHUMT00000316678; uc003bng.4	uncharacterized LOC105373100; novel transcript	chr22	-	50735825	50738139
TC1700011986.hg.1		0.0287	1	-1.67	3.73	4.48	NonCoding			chr17	-	80496657	80529073
TC1400007160.hg.1		0.0288	1	2.14	5.13	4.04	NonCoding			chr14	+	52190089	52190629
TC1600008390.hg.1		0.0288	1	1.5	4.76	4.17	NonCoding			chr16	+	73671191	73680659
TC0400008794.hg.1	Y_RNA	0.0289	1	2.11	5.96	4.88	NonCoding	ENST00000384654; uc062zrv.1	Y RNA [Source:RFAM;Acc:RF00019]	chr4	+	139200395	139200513
TC0X00009337.hg.1		0.0289	1	2.85	6.89	5.38	NonCoding			chrX	-	30794067	30804072
TC0200013822.hg.1		0.029	1	-1.62	3.71	4.41	NonCoding			chr2	-	109068543	109069899
TC1800008125.hg.1	RP11-973H7.3	0.029	1	2.84	6.25	4.74	NonCoding	ENST00000585877.1; OTTHUMT00000453523; uc060nof.1	novel transcript, sense intronic CEP76	chr18	-	12670426	12671145
TC0300011268.hg.1		0.029	1	2.14	4.33	3.23	NonCoding			chr3	-	57470145	57470250
TC0300012468.hg.1	RP11-469L4.1	0.0291	1	1.53	3.65	3.04	NonCoding	ENST00000505557.1; OTTHUMT00000357034; uc062nyj.1	novel transcript	chr3	-	133015004	133037052
TC1100009015.hg.1		0.0291	1	-2.37	3.9	5.14	NonCoding			chr11	+	111290758	111293434
TC2200007128.hg.1	RP1-90G24.11	0.0292	1	-2.02	4.61	5.63	NonCoding	ENST00000608926.1; OTTHUMT00000472413; uc062dmy.1	novel transcript	chr22	+	32284683	32285131
TC0600012571.hg.1	RP1-177I10.1	0.0292	1	-1.53	3.58	4.2	NonCoding	ENST00000434493.1; OTTHUMT00000041535; uc063qde.1	novel transcript	chr6	-	91390313	91393000
TC1700006959.hg.1		0.0292	1	2.07	4.92	3.87	NonCoding			chr17	+	14602893	14608514
TC1500006915.hg.1		0.0292	1	-3.22	3.6	5.29	NonCoding			chr15	+	38965462	38970786
TC1700007512.hg.1	RP11-227G15.2	0.0293	1	1.73	4.62	3.83	NonCoding	ENST00000580360.1; OTTHUMT00000447127; uc060due.1	novel transcript	chr17	+	32328441	32329395
TC1600006608.hg.1		0.0293	1	2.52	4.39	3.06	NonCoding			chr16	+	2407812	2408032
TC0200007466.hg.1	RP11-417F21.2	0.0293	1	1.8	5.5	4.65	NonCoding	ENST00000517716.1; OTTHUMT00000380571; uc061ivn.1	novel transcript	chr2	+	46499731	46501278
TC0800011813.hg.1		0.0293	1	1.76	4.81	4	NonCoding			chr8	-	129706110	129707182
TC1800007768.hg.1		0.0293	1	1.52	3.65	3.05	NonCoding			chr18	+	78120021	78121089
TC0800009021.hg.1		0.0293	1	-1.85	3.16	4.05	NonCoding			chr8	+	137708390	137716929
TC0600009057.hg.1		0.0294	1	-2.6	4.33	5.71	NonCoding			chr6	+	108423053	108423168
TC0100015361.hg.1		0.0294	1	-2.01	2.78	3.78	NonCoding			chr1	-	115034314	115035196
TC1300007658.hg.1		0.0294	1	-1.67	3.04	3.77	NonCoding			chr13	+	86296070	86358428
TC0400012457.hg.1		0.0295	1	-1.53	3.59	4.2	NonCoding			chr4	-	174453679	174483680
TC1600006914.hg.1	LOC101927131; CTD-3088G3.6	0.0296	1	-2.06	3.89	4.93	NonCoding	NR_110907; ENST00000572950; ENST00000572950.1; OTTHUMT00000436793; uc032drl.2	uncharacterized LOC101927131; novel transcript antisense to a novel protein gene	chr16	+	11465256	11488867
TC1000010986.hg.1	RP11-442H21.2	0.0297	1	-1.84	4.44	5.32	NonCoding	ENST00000491934.2; OTTHUMT00000048580; uc021ptf.2	novel transcript, antisense to DDIT4	chr10	-	72274915	72275980
TC0800011388.hg.1		0.0297	1	1.63	4.71	4	NonCoding			chr8	-	104346842	104348239
TC0900009748.hg.1		0.0297	1	2.06	4.31	3.27	NonCoding			chr9	-	24704454	24794517
TC1100012774.hg.1		0.0297	1	-1.54	4.11	4.73	NonCoding			chr11	-	128370622	128453965
TC1000010163.hg.1		0.0298	1	1.58	5.16	4.5	NonCoding			chr10	-	29112673	29227408
TC1700006930.hg.1		0.0298	1	1.59	5.06	4.4	NonCoding			chr17	+	13729967	13751527
TC0400008268.hg.1		0.0298	1	-1.76	4.15	4.96	NonCoding			chr4	+	102418602	102419793
TC1400010079.hg.1		0.0298	1	1.58	5.88	5.22	NonCoding			chr14	-	95389788	95390904
TC1100007041.hg.1		0.0298	1	2.2	6.87	5.73	NonCoding			chr11	+	19777452	19777517
TSUnmapped00000893.hg.1		0.0299	1	1.55	5.29	4.66	NonCoding
TC1900007485.hg.1		0.0299	1	2.59	5.68	4.31	NonCoding			chr19	+	20531184	20531865
TC0200009343.hg.1	LOC150776	0.0299	1	-1.61	5.97	6.66	NonCoding	hsa_circ_0092325	Zhang2013 ALT_ACCEPTOR, ALT_DONOR, INTERNAL, intronic, ncRNA best transcript NR_026922	chr2	+	131515948	131516147
TC1500009919.hg.1		0.03	1	-2.2	4.59	5.73	NonCoding			chr15	-	70588733	70597374
TC0X00009548.hg.1		0.03	1	-1.66	3.84	4.57	NonCoding			chrX	-	47112729	47113663
TC1200012121.hg.1		0.03	1	-1.58	4.06	4.72	NonCoding			chr12	-	118428111	118431741
TC0500006856.hg.1		0.03	1	-1.58	4.86	5.52	NonCoding			chr5	+	16465791	16468693
TC0800011339.hg.1		0.03	1	-1.74	2.84	3.64	NonCoding			chr8	-	102700490	102700876
TC1800009076.hg.1		0.03	1	-2.47	2.93	4.24	NonCoding			chr18	-	76126007	76127125
TC0500010890.hg.1		0.0301	1	-2.53	3.21	4.55	NonCoding			chr5	-	61931942	61935066
TC1500010028.hg.1		0.0301	1	1.87	5.62	4.72	NonCoding			chr15	-	74518503	74519721
TC1700006799.hg.1		0.0301	1	-1.54	4.73	5.36	NonCoding			chr17	+	8187175	8187259
TC0200009349.hg.1	C2orf27A; TCONS_l2_00015489	0.0302	1	1.69	7.13	6.38	NonCoding	C2orf27A.eAug10; hsa_circ_0056502; hsa_circ_0056503; hsa_circ_0056504; hsa_circ_0056505; hsa_circ_0056506	Transcript Identified by AceView, Entrez Gene ID(s) 29798; Salzman2013 ANNOTATED, ncRNA, OVEXON best transcript TCONS_l2_00015489; Salzman2013 ALT_DONOR, downstream_end, ncRNA, OVEXON best transcript TCONS_l2_00015489; Salzman2013 ANNOTATED, INTERNAL, ncRNA, OVEXON best transcript TCONS_l2_00015489	chr2	+	131682496	131699869
TC2100008023.hg.1	AP000320.6	0.0302	1	1.8	4.79	3.94	NonCoding	ENST00000440403.1; OTTHUMT00000194074; uc061zvn.1	putative novel transcript	chr21	-	34370520	34375766
TC0300006938.hg.1		0.0302	1	1.65	4.56	3.84	NonCoding			chr3	+	31395937	31396031
TC0900011733.hg.1		0.0302	1	1.73	5.92	5.13	NonCoding			chr9	-	130362496	130379660
TC2200006531.hg.1		0.0303	1	1.62	4.25	3.56	NonCoding			chr22	+	17866978	17868498
TC0800008383.hg.1	KB-1083B1.1; wykey	0.0303	1	-1.66	4.01	4.74	NonCoding	ENST00000521535.1; ENST00000521625.1; OTTHUMT00000380212; OTTHUMT00000380213; uc064pbi.1; uc064pbj.1; wykey.cAug10	putative novel transcript; Transcript Identified by AceView	chr8	+	100618542	100620005
TC0200009030.hg.1		0.0303	1	-1.72	3.87	4.65	NonCoding			chr2	+	117190710	117196427
TC0200016291.hg.1		0.0303	1	1.62	4.42	3.73	NonCoding			chr2	-	239712554	239713587
TC0800011638.hg.1		0.0303	1	-1.87	3.17	4.07	NonCoding			chr8	-	120830641	120862928
TC0800010872.hg.1		0.0304	1	-2.03	3.46	4.48	NonCoding			chr8	-	77520182	77565873
TC0100013186.hg.1		0.0305	1	-1.62	3.69	4.39	NonCoding			chr1	-	20570061	20587633
TC1700007937.hg.1		0.0307	1	-2.11	2.9	3.98	NonCoding			chr17	+	43071133	43086285
TC0500008104.hg.1		0.0307	1	-1.93	3.72	4.66	NonCoding			chr5	+	94573046	94574345
TC0600014046.hg.1		0.0307	1	1.86	9.88	8.98	NonCoding			chr6	-	170611187	170612701
TC2200009097.hg.1		0.0308	1	-1.78	3.48	4.31	NonCoding			chr22	-	49181748	49193314
TC0200006903.hg.1	LOC101928271; AC012361.1	0.0308	1	1.93	4.82	3.87	NonCoding	ENST00000447260; ENST00000447260.1; OTTHUMT00000323904; uc061gzn.1	uncharacterized LOC101928271; putative novel transcript	chr2	+	20859771	20861661
TC0200013950.hg.1		0.0308	1	-1.52	5.01	5.62	NonCoding			chr2	-	113829538	113829842
TC0800008924.hg.1		0.0308	1	2.28	6.02	4.83	NonCoding			chr8	+	132069442	132071052
TC1500006803.hg.1		0.0308	1	-2.24	3.85	5.02	NonCoding			chr15	+	33148248	33154034
TC0700009574.hg.1	RN7SL456P	0.0308	1	1.53	5.68	5.07	NonCoding	ENST00000469290; uc022aos.2	RNA, 7SL, cytoplasmic 456, pseudogene [Source:HGNC Symbol;Acc:HGNC:46472]	chr7	+	147940004	147940301
TC0600014144.hg.1	PHF3	0.0308	1	-2.01	4.7	5.71	NonCoding	ENST00000420043; OTTHUMT00000041089	PHD finger protein 3	chr6	+	63777605	63779336
TC1100006963.hg.1		0.0309	1	1.61	3.37	2.68	NonCoding			chr11	+	17209434	17215110
TC1000012367.hg.1		0.0309	1	2	9.85	8.85	NonCoding			chr10	-	132821249	132824347
TC0400012215.hg.1		0.031	1	-1.51	3.99	4.59	NonCoding			chr4	-	156221016	156226372
TC1000007859.hg.1	Y_RNA	0.031	1	-1.74	3.61	4.41	NonCoding	ENST00000384707; uc057trk.1	Y RNA [Source:RFAM;Acc:RF00019]	chr10	+	68503152	68503259
TC0200010693.hg.1		0.031	1	-1.52	3.6	4.2	NonCoding			chr2	+	213168242	213174311
TC1900009435.hg.1		0.031	1	1.67	8.23	7.49	NonCoding			chr19	-	6531055	6534657
TC1500008307.hg.1		0.0311	1	-1.91	4.51	5.44	NonCoding			chr15	+	90285985	90290226
TC0300009481.hg.1		0.0311	1	1.91	4.57	3.64	NonCoding			chr3	+	170992849	170993603
TC0X00007380.hg.1	Y_RNA	0.0311	1	3.09	8.2	6.57	NonCoding	ENST00000363765; uc064zoe.1	Y RNA [Source:RFAM;Acc:RF00019]	chrX	+	55582733	55582834
TC1200007434.hg.1		0.0312	1	1.51	5.16	4.57	NonCoding			chr12	+	46089700	46102777
TC0500006983.hg.1		0.0312	1	-2.01	2.94	3.95	NonCoding			chr5	+	26180149	26182886
TC1600011041.hg.1		0.0313	1	-2.01	3.19	4.19	NonCoding			chr16	-	84000456	84006736
TC1500008099.hg.1		0.0313	1	1.67	5.92	5.18	NonCoding			chr15	+	82806785	82807230
TC0100014914.hg.1	RN7SL653P	0.0314	1	2.07	5.02	3.97	NonCoding	ENST00000494134; uc021ops.2	RNA, 7SL, cytoplasmic 653, pseudogene [Source:HGNC Symbol;Acc:HGNC:46669]	chr1	-	91829774	91830074
TC1300009440.hg.1		0.0314	1	1.82	5.03	4.16	NonCoding			chr13	-	89859406	89862001
TC0400008582.hg.1		0.0314	1	-1.86	5.17	6.07	NonCoding			chr4	+	120181508	120182214
TC0900010422.hg.1		0.0314	1	-1.62	3.76	4.45	NonCoding			chr9	-	73451021	73454710
TC0200015036.hg.1		0.0315	1	1.53	4.25	3.63	NonCoding			chr2	-	176354001	176363762
TC0100013894.hg.1		0.0315	1	-2.59	4.75	6.12	NonCoding			chr1	-	42677921	42680869
TC0600009468.hg.1		0.0316	1	1.75	5.12	4.31	NonCoding			chr6	+	132126777	132140972
TC0100011116.hg.1	LINC01221	0.0317	1	1.52	3.68	3.08	NonCoding	NR_126351; ENST00000432488	long intergenic non-protein coding RNA 1221	chr1	+	199016133	199076735
TC0800010438.hg.1		0.0318	1	-1.66	2.93	3.66	NonCoding			chr8	-	53084073	53086008
TC1800006646.hg.1		0.0318	1	1.61	4.84	4.15	NonCoding			chr18	+	9646155	9648544
TC0700007519.hg.1		0.0318	1	1.61	3.86	3.18	NonCoding			chr7	+	50825696	50830894
TC2100008337.hg.1		0.0318	1	-1.62	5.94	6.63	NonCoding			chr21	-	43998253	43998544
TC0600010906.hg.1		0.0319	1	-1.94	3.18	4.14	NonCoding			chr6	-	15824693	15839514
TC0900007134.hg.1	RP11-344B23.2	0.032	1	-1.67	4.59	5.33	NonCoding	ENST00000557174.1; OTTHUMT00000411479; uc064tbh.1	novel transcript, antisense to PAX5	chr9	+	36856555	36861375
TC0100009855.hg.1	7SK	0.032	1	-1.58	4.41	5.07	NonCoding	ENST00000612110; uc057kkj.1	7SK RNA [Source:RFAM;Acc:RF00100]	chr1	+	149290513	149290762
TC1900010744.hg.1		0.032	1	-1.87	4.97	5.87	NonCoding			chr19	-	41307835	41316451
TC0X00008938.hg.1		0.032	1	2	5.2	4.2	NonCoding			chrX	-	3135552	3141276
TC2200008325.hg.1		0.032	1	-1.61	2.86	3.54	NonCoding			chr22	-	26939473	26942387
TC0200013920.hg.1		0.0321	1	-1.88	3.63	4.54	NonCoding			chr2	-	112985602	112986426
TC1800008055.hg.1		0.0321	1	1.86	4.67	3.77	NonCoding			chr18	-	10190911	10201338
TC0200014066.hg.1		0.0322	1	1.65	4.21	3.49	NonCoding			chr2	-	120570371	120675377
TC1100012519.hg.1	CBL	0.0323	1	-2.1	3.89	4.96	NonCoding	hsa_circ_0000364	Memczak2013 ANTISENSE, coding, INTERNAL, UTR3 best transcript NM_005188	chr11	-	119306404	119306573
TC0500010927.hg.1	CTD-2116N20.1	0.0324	1	1.92	4.32	3.38	NonCoding	ENST00000510261.1; OTTHUMT00000369511; uc063dzk.1	novel transcipt	chr5	-	65486444	65487048
TC0500008542.hg.1		0.0324	1	-1.71	6.66	7.43	NonCoding			chr5	+	126709713	126717294
TC0X00007764.hg.1		0.0324	1	1.77	5.4	4.57	NonCoding			chrX	+	82757705	82908798
TC1900010262.hg.1		0.0324	1	-1.65	2.72	3.44	NonCoding			chr19	-	28163327	28172665
TC0700009841.hg.1		0.0325	1	-1.72	3.17	3.95	NonCoding			chr7	+	156152797	156152848
TC1600007218.hg.1	SCNN1B	0.0325	1	-1.69	3.98	4.74	NonCoding	ENST00000566647	sodium channel, non voltage gated 1 beta subunit	chr16	+	23358202	23359379
TC1400009324.hg.1		0.0326	1	1.53	3.58	2.96	NonCoding			chr14	-	59379542	59388944
TC1500010509.hg.1		0.0326	1	-1.56	3.4	4.04	NonCoding			chr15	-	93415302	93415363
TC1900011796.hg.1	NDUFA3	0.0326	1	1.67	5.3	4.56	NonCoding	ENST00000480713; ENST00000482960; OTTHUMT00000141362; OTTHUMT00000141363	NADH dehydrogenase (ubiquinone) 1 alpha subcomplex, 3, 9kDa	chr19	+	54108547	54109257
TC0100013496.hg.1	RP11-242O24.3	0.0327	1	2.02	5.64	4.63	NonCoding	ENST00000413004.1; OTTHUMT00000010311; uc057eal.1	putative novel transcript	chr1	-	29144494	29146994
TC0300012533.hg.1		0.0327	1	-2.74	3.95	5.41	NonCoding			chr3	-	136330935	136331869
TC1000008485.hg.1		0.0327	1	1.57	5.13	4.48	NonCoding			chr10	+	93546734	93547449
TC0700007580.hg.1	LINC01445	0.0327	1	1.51	4.72	4.12	NonCoding	NR_120515; NR_120516; ENST00000426205; ENST00000458615	long intergenic non-protein coding RNA 1445	chr7	+	54330696	54349849
TC1500009985.hg.1	NPTN-IT1	0.0328	1	1.85	6.76	5.87	NonCoding	NR_103844	NPTN intronic transcript 1	chr15	-	73566938	73569543
TC0400006653.hg.1		0.0328	1	2.03	6.92	5.9	NonCoding			chr4	+	4770201	4770553
TC0500010479.hg.1		0.0329	1	2.06	10.31	9.27	NonCoding			chr5	-	35034152	35034242
TC0900007695.hg.1		0.0329	1	-2.23	2.81	3.96	NonCoding			chr9	+	81461461	81481787
TC0800010289.hg.1		0.033	1	-2.13	6.46	7.55	NonCoding			chr8	-	42530049	42533173
TC1400009916.hg.1		0.033	1	2.31	7.11	5.9	NonCoding			chr14	-	88013482	88014762
TC0400009315.hg.1		0.0331	1	1.61	5.44	4.75	NonCoding			chr4	+	171370427	171370492
TC0300012710.hg.1		0.0331	1	-1.63	3.8	4.51	NonCoding			chr3	-	145788698	145793760
TC0800008766.hg.1		0.0332	1	2.39	5.17	3.91	NonCoding			chr8	+	124287169	124290461
TC1200006707.hg.1		0.0332	1	2.44	7.46	6.17	NonCoding			chr12	+	8229772	8229837
TC2000008714.hg.1		0.0332	1	-1.52	3.24	3.84	NonCoding			chr20	-	24664520	24678843
TC1400006665.hg.1		0.0333	1	-1.52	4.43	5.03	NonCoding			chr14	+	22893204	22894855
TC2100007641.hg.1		0.0335	1	-2.14	3.02	4.12	NonCoding			chr21	-	16590145	16591481
TC1300009359.hg.1		0.0336	1	-2	3.56	4.56	NonCoding			chr13	-	81693109	81870090
TC0500008998.hg.1		0.0336	1	-1.54	3.47	4.09	NonCoding			chr5	+	146086248	146090853
TC0200009511.hg.1		0.0337	1	-1.57	3.39	4.04	NonCoding			chr2	+	139910986	139912518
TC1600009630.hg.1	RP11-626G11.6	0.0337	1	1.55	5.01	4.38	NonCoding	OTTHUMT00000473795; uc059rlu.1	novel transcript	chr16	-	19111035	19111484
TC1400006756.hg.1		0.0338	1	-1.64	3.69	4.41	NonCoding			chr14	+	25095350	25102262
TC0600009533.hg.1		0.0338	1	-1.79	3.29	4.12	NonCoding			chr6	+	135143194	135179818
TC1600006690.hg.1		0.0339	1	1.52	5.61	5.01	NonCoding			chr16	+	3428493	3431817
TC1600011232.hg.1		0.034	1	-2.03	3.65	4.67	NonCoding			chr16	-	88796944	88800660
TC0500007419.hg.1		0.034	1	-1.76	3.27	4.09	NonCoding			chr5	+	55257424	55257832
TC0100016354.hg.1		0.034	1	1.72	5.09	4.31	NonCoding			chr1	-	169488436	169490887
TC1900006988.hg.1		0.034	1	1.52	5.81	5.21	NonCoding			chr19	+	10483160	10483416
TC0500012209.hg.1		0.0341	1	-1.55	5.05	5.68	NonCoding			chr5	-	139451084	139451343
TC1700011932.hg.1		0.0341	1	1.65	8.65	7.92	NonCoding			chr17	-	79319700	79319929
TC0900006924.hg.1		0.0342	1	-1.6	3.12	3.79	NonCoding			chr9	+	31359991	31368741
TC1200012607.hg.1		0.0342	1	2.22	6.38	5.23	NonCoding			chr12	+	25293064	25297041
TC0100014825.hg.1		0.0342	1	3.03	5.9	4.3	NonCoding			chr1	-	87447860	87451042
TC1500009927.hg.1	RP11-138H8.6; smorster	0.0342	1	2.43	5.67	4.39	NonCoding	ENST00000557800.1; OTTHUMT00000417200; smorster.bAug10; uc059kwe.1	novel transcript, sense intronic to LARP6; Transcript Identified by AceView	chr15	-	70848883	70849770
TC0100017099.hg.1	C1orf147	0.0342	1	1.7	5.7	4.94	NonCoding	OTTHUMT00000088457; uc057owx.1	chromosome 1 open reading frame 147; chromosome 1 open reading frame 147 [Source:HGNC Symbol;Acc:HGNC:32061]	chr1	-	206491116	206497728
TC0Y00006596.hg.1		0.0343	1	2.28	13.21	12.02	NonCoding			chrY	+	10197229	10199070
TC1700011674.hg.1		0.0344	1	-1.57	4.28	4.94	NonCoding			chr17	-	73952300	73953319
TC1700011122.hg.1		0.0344	1	1.79	4	3.16	NonCoding			chr17	-	50874486	50875001
TC0500008180.hg.1		0.0345	1	1.66	4.45	3.72	NonCoding			chr5	+	98853985	98855251
TC1100008915.hg.1	RP11-315O6.2	0.0346	1	1.74	6.42	5.62	NonCoding	OTTHUMT00000394186; uc058gvs.1	novel transcript, antisense to TMEM123	chr11	+	102467255	102498801
TC1900007668.hg.1	CTB-32O4.3	0.0347	1	1.59	5.08	4.41	NonCoding	OTTHUMT00000473658; uc060wnw.1	novel transcript	chr19	+	29220864	29221666
TC1200008516.hg.1		0.0347	1	-1.61	4.25	4.93	NonCoding			chr12	+	95389569	95438996
TC0700010164.hg.1		0.0348	1	1.56	4.78	4.14	NonCoding			chr7	-	5447523	5447725
TC0900008352.hg.1		0.0348	1	-1.54	3.29	3.91	NonCoding			chr9	+	107442742	107443488
TC0600008070.hg.1		0.0348	1	-1.63	4.62	5.32	NonCoding			chr6	+	43048342	43051948
TC0500008290.hg.1	RP11-231G15.3	0.0349	1	1.58	4.34	3.68	NonCoding	ENST00000505002.1; OTTHUMT00000371718; uc063fwu.1	novel transcript	chr5	+	109470843	109471586
TC1600008817.hg.1		0.0349	1	1.75	6.6	5.8	NonCoding			chr16	+	88313598	88314946
TC1600009254.hg.1	Y_RNA	0.0349	1	2.37	5.16	3.92	NonCoding	ENST00000627255; uc059qkw.1	Y RNA [Source:RFAM;Acc:RF00019]	chr16	-	4951773	4951891
TC0200015813.hg.1		0.0349	1	-1.56	3.18	3.82	NonCoding			chr2	-	221103933	221124933
TC0300009783.hg.1		0.035	1	-2.85	3.53	5.04	NonCoding			chr3	+	186791806	186799465
TC0100011691.hg.1	TAF1A-AS1	0.035	1	1.64	4.33	3.63	NonCoding	NR_110613; NR_110614	TAF1A antisense RNA 1	chr1	+	222589825	222593248
TC0700008219.hg.1		0.035	1	2.12	4.79	3.71	NonCoding			chr7	+	83509674	83835036
TC1200008991.hg.1		0.035	1	1.61	4.54	3.86	NonCoding			chr12	+	115145202	115170798
TC1500010174.hg.1		0.035	1	1.88	4.59	3.68	NonCoding			chr15	-	79573668	79574572
TC0700010178.hg.1	RN7SL556P	0.035	1	1.57	8.34	7.68	NonCoding	ENST00000582856; uc064bfe.1	RNA, 7SL, cytoplasmic 556, pseudogene [Source:HGNC Symbol;Acc:HGNC:46572]	chr7	-	5871753	5872050
TC0500010294.hg.1		0.035	1	-1.62	3.34	4.04	NonCoding			chr5	-	23395682	23426405
TC1700008456.hg.1	RP11-567L7.3	0.035	1	-1.76	5.31	6.12	NonCoding	ENST00000623355; OTTHUMT00000446036; uc060ick.1	TEC	chr17	+	59362665	59363278
TC0X00009066.hg.1	Y_RNA	0.0353	1	-1.6	5.58	6.27	NonCoding	ENST00000384422; uc064xyv.1	Y RNA [Source:RFAM;Acc:RF00019]	chrX	-	11116092	11116193
TC0300007119.hg.1		0.0353	1	-1.58	3.58	4.24	NonCoding			chr3	+	40446353	40453285
TC1500006944.hg.1	PLCB2-AS1; RP11-133K1.5	0.0353	1	1.71	5.05	4.27	NonCoding	ENST00000559520.1; OTTHUMT00000418441; uc059hrb.1	PLCB2 antisense RNA 1 [Source:HGNC Symbol;Acc:HGNC:43662]; novel transcript	chr15	+	40300670	40301820
TC1200007589.hg.1		0.0353	1	2.09	4.75	3.69	NonCoding			chr12	+	49941869	49947002
TC0200006932.hg.1		0.0354	1	-1.59	3.8	4.47	NonCoding			chr2	+	22939745	22964830
TC0300007939.hg.1		0.0354	1	1.56	5.17	4.53	NonCoding			chr3	+	81023421	81026321
TC0200012204.hg.1	BIRC6-AS2	0.0355	1	-1.52	3.38	3.99	NonCoding	NR_125793; ENST00000623382	BIRC6 antisense RNA 2	chr2	-	32557520	32574818
TC0300008720.hg.1	EEFSEC	0.0356	1	-2.24	4.12	5.29	NonCoding	hsa_circ_0001336	Memczak2013 ALT_ACCEPTOR, ALT_DONOR, coding, INTERNAL, intronic best transcript NM_021937	chr3	+	128383628	128384083
TC0600008056.hg.1		0.0356	1	1.76	5.35	4.53	NonCoding			chr6	+	42892094	42892898
TC1000008018.hg.1		0.0357	1	-1.51	4.49	5.09	NonCoding			chr10	+	73097059	73100765
TC1300008406.hg.1		0.0357	1	-2.34	4.74	5.97	NonCoding			chr13	-	26164755	26175493
TC0300008399.hg.1		0.0357	1	-2.38	3.74	4.99	NonCoding			chr3	+	114791047	114791798
TC0700012511.hg.1		0.0357	1	1.57	5.17	4.51	NonCoding			chr7	-	127984162	127997569
TC0100009925.hg.1		0.0357	1	-2.01	3.95	4.96	NonCoding			chr1	+	150878084	150878375
TC0500007456.hg.1		0.0359	1	-1.52	3.58	4.18	NonCoding			chr5	+	56903638	56905712
TC0700007309.hg.1		0.0359	1	-1.59	3.82	4.49	NonCoding			chr7	+	41474763	41501115
TC0X00008260.hg.1		0.0359	1	1.77	4.6	3.78	NonCoding			chrX	+	119884606	119884996
TC0X00007761.hg.1		0.036	1	2.03	5.24	4.22	NonCoding			chrX	+	82670896	82712995
TC1200011580.hg.1		0.036	1	-1.88	2.72	3.63	NonCoding			chr12	-	95336390	95337985
TC0200013231.hg.1		0.036	1	1.63	4	3.3	NonCoding			chr2	-	84192150	84196166
TC0600008605.hg.1	HMGN3-AS1	0.036	1	1.82	4.84	3.98	NonCoding	NR_040671; ENST00000604516	HMGN3 antisense RNA 1	chr6	+	79233674	79236800
TC2200008219.hg.1		0.036	1	1.66	6.93	6.2	NonCoding			chr22	-	24478476	24480256
TC1700011548.hg.1	RP11-855A2.5	0.036	1	1.58	4.3	3.64	NonCoding	ENST00000580729.1; OTTHUMT00000448107; uc060jcv.1	novel transcript	chr17	-	67993719	67996434
TC0500007394.hg.1		0.0361	1	-2.21	5.07	6.21	NonCoding			chr5	+	54432192	54451015
TC1200010924.hg.1		0.0363	1	-1.53	3.3	3.91	NonCoding			chr12	-	56574205	56574458
TC1000006583.hg.1		0.0364	1	-1.72	4.04	4.83	NonCoding			chr10	+	4186040	4189719
TC0200014036.hg.1		0.0364	1	1.65	4.36	3.64	NonCoding			chr2	-	119628282	119637336
TC1800006856.hg.1		0.0364	1	1.92	5.16	4.22	NonCoding			chr18	+	22260576	22260677
TC1600006933.hg.1		0.0365	1	-2.89	3.88	5.41	NonCoding			chr16	+	11808353	11815722
TC0600006607.hg.1		0.0365	1	1.57	4.87	4.22	NonCoding			chr6	+	2686940	2698125
TC0800010149.hg.1		0.0365	1	1.82	4.03	3.17	NonCoding			chr8	-	38063870	38068793
TC0800010846.hg.1		0.0366	1	-1.68	3.44	4.19	NonCoding			chr8	-	75480518	75481747
TC1200009225.hg.1		0.0366	1	-1.56	3.87	4.51	NonCoding			chr12	+	122908445	122909636
TC0300010233.hg.1		0.0368	1	-1.56	3.94	4.58	NonCoding			chr3	-	10207123	10208590
TC0X00009539.hg.1		0.0368	1	-1.59	4.15	4.82	NonCoding			chrX	-	46559820	46560229
TC0700006766.hg.1		0.037	1	1.67	4.71	3.97	NonCoding			chr7	+	15643341	15646594
TC0600009407.hg.1	sosiya	0.037	1	1.58	4.76	4.1	NonCoding	sosiya.aAug10	Transcript Identified by AceView	chr6	+	127593241	127625327
TC1700011130.hg.1		0.037	1	1.57	9.02	8.37	NonCoding			chr17	-	51098174	51098278
TC0300007327.hg.1		0.0371	1	-2.28	3.5	4.69	NonCoding			chr3	+	48301458	48303798
TC0600006519.hg.1		0.0371	1	1.65	3.74	3.02	NonCoding			chr6	+	1279452	1279568
TC0200010090.hg.1		0.0371	1	-1.78	3.09	3.92	NonCoding			chr2	+	177277415	177279416
TC0300008021.hg.1		0.0371	1	1.76	4.29	3.47	NonCoding			chr3	+	88324703	88326444
TC2200007171.hg.1		0.0372	1	2.06	5.8	4.76	NonCoding			chr22	+	34056262	34056313
TC0700007163.hg.1		0.0372	1	-2.54	4.84	6.18	NonCoding			chr7	+	34926916	34929189
TC0100008009.hg.1	LOC644449	0.0373	1	-2.11	4.73	5.81	NonCoding	LOC644449.aAug10-unspliced	Transcript Identified by AceView, Entrez Gene ID(s) 644449	chr1	+	42042282	42042672
TC0800009025.hg.1		0.0374	1	-1.53	3.1	3.71	NonCoding			chr8	+	138017241	138028916
TC0500012052.hg.1		0.0374	1	1.54	4.14	3.51	NonCoding			chr5	-	133624784	133628220
TC0200013821.hg.1		0.0374	1	1.5	4.65	4.06	NonCoding			chr2	-	109060274	109062339
TC0400009500.hg.1		0.0375	1	-1.53	3.17	3.78	NonCoding			chr4	+	184506128	184515654
TC0500009336.hg.1		0.0375	1	1.68	5.11	4.36	NonCoding			chr5	+	165996085	166005381
TC0500011342.hg.1	VCAN-AS1; CTC-348L14.1	0.0375	1	1.58	5.6	4.95	NonCoding	ENST00000512090.1; OTTHUMT00000369640; uc063fbv.1	VCAN antisense RNA 1 [Source:HGNC Symbol;Acc:HGNC:40163]; novel transcript	chr5	-	83513481	83562314
TC0200008932.hg.1		0.0376	1	-1.59	3.92	4.59	NonCoding			chr2	+	112664878	112665240
TC1700006988.hg.1	RP11-640I15.1	0.0377	1	-2.17	3.67	4.79	NonCoding	ENST00000584540.1; OTTHUMT00000444634; uc060bnf.1	novel transcript	chr17	+	15651590	15654489
TC0200008181.hg.1		0.0378	1	1.62	5.29	4.59	NonCoding			chr2	+	81034967	81041107
TC1200008903.hg.1	RP1-267L14.3	0.0378	1	2.13	6.57	5.48	NonCoding	ENST00000551125.1; OTTHUMT00000405213; uc058tki.1	novel transcript antisense to NAA25	chr12	+	112063909	112065755
TC0200012451.hg.1		0.0379	1	1.59	7.32	6.65	NonCoding			chr2	-	44970225	44971383
TC2100006706.hg.1		0.0379	1	1.66	11.25	10.52	NonCoding			chr21	+	20478340	20478405
TC0700011290.hg.1		0.0379	1	2.21	4.65	3.51	NonCoding			chr7	-	64343741	64347922
TC1000008848.hg.1		0.038	1	-2.09	3.76	4.82	NonCoding			chr10	+	108036666	108073889
TC0500011885.hg.1		0.038	1	1.71	3.79	3.02	NonCoding			chr5	-	123510436	123510537
TC0500012484.hg.1	CTC-345K18.2; niyayu	0.038	1	1.71	3.69	2.91	NonCoding	ENST00000511626.2; niyayu.bAug10; OTTHUMT00000381795; uc063isc.1	Transcript Identified by AceView; novel transcript	chr5	-	150670658	150672390
TC1200008896.hg.1		0.038	1	-1.92	4.41	5.35	NonCoding			chr12	+	111923711	111924239
TC1700009094.hg.1		0.0381	1	1.62	7.31	6.61	NonCoding			chr17	+	79791156	79792901
TC1000010685.hg.1		0.0382	1	-1.86	2.65	3.54	NonCoding			chr10	-	56333843	56336605
TC2000007081.hg.1		0.0383	1	2.54	6.33	4.99	NonCoding			chr20	+	31583824	31584752
TC0500009533.hg.1		0.0383	1	2.13	5.32	4.22	NonCoding			chr5	+	174483868	174485153
TC1600009674.hg.1		0.0383	1	1.78	4.26	3.43	NonCoding			chr16	-	21180544	21184724
TC1800006501.hg.1		0.0384	1	-1.67	4.82	5.55	NonCoding			chr18	+	3045609	3064489
TC1300009329.hg.1		0.0385	1	-1.75	2.84	3.66	NonCoding			chr13	-	79199993	79201227
TC0100015136.hg.1		0.0385	1	1.68	5.63	4.88	NonCoding			chr1	-	106258712	106267344
TC0700011213.hg.1		0.0386	1	-1.6	3.3	3.98	NonCoding			chr7	-	57436549	57439708
TC1600007886.hg.1		0.0386	1	-1.52	5.43	6.03	NonCoding			chr16	+	53413511	53415133
TC0400007571.hg.1		0.0386	1	-2.09	3.75	4.82	NonCoding			chr4	+	55849542	55853168
TC2000007311.hg.1		0.0387	1	-1.75	4.64	5.45	NonCoding			chr20	+	38298994	38301446
TC1400008653.hg.1		0.0388	1	1.54	4.7	4.08	NonCoding			chr14	-	21978838	21980139
TC0300013435.hg.1		0.0388	1	1.7	6.53	5.76	NonCoding			chr3	-	186125145	186126410
TC1400008322.hg.1	RP11-1029J19.2	0.0389	1	-1.89	2.92	3.84	NonCoding	ENST00000553318.1; OTTHUMT00000414720; uc059fib.1	novel transcript	chr14	+	101447453	101457117
TC0900009601.hg.1		0.0389	1	2.13	4.8	3.71	NonCoding			chr9	-	16034137	16054351
TC1000009518.hg.1	RN7SL754P	0.039	1	1.71	4.9	4.12	NonCoding	ENST00000470784; uc057rdw.1	RNA, 7SL, cytoplasmic 754, pseudogene [Source:HGNC Symbol;Acc:HGNC:46770]	chr10	-	430239	430504
TC0700009475.hg.1		0.039	1	-1.9	2.82	3.74	NonCoding			chr7	+	142879701	142880006
TC0100014089.hg.1		0.039	1	-1.66	4.24	4.97	NonCoding			chr1	-	47426070	47430069
TC1000009331.hg.1		0.039	1	2.66	5.44	4.02	NonCoding			chr10	+	129658834	129659425
TC1400007608.hg.1	RGS6	0.039	1	1.94	4.81	3.85	NonCoding	ENST00000553519; OTTHUMT00000413045	regulator of G-protein signaling 6	chr14	+	72511607	72515847
TC1500009339.hg.1		0.039	1	1.63	5.84	5.14	NonCoding			chr15	-	48212232	48224251
TC0300007133.hg.1		0.039	1	-2.02	3.48	4.5	NonCoding			chr3	+	41042341	41045401
TC0100014182.hg.1		0.0391	1	-2.26	3.16	4.33	NonCoding			chr1	-	51561335	51561754
TC0200012410.hg.1	Y_RNA	0.0392	1	-1.83	3.09	3.96	NonCoding	ENST00000384680; uc061ire.1	Y RNA [Source:RFAM;Acc:RF00019]	chr2	-	43620878	43620984
TC0300010459.hg.1		0.0392	1	-1.73	3.62	4.4	NonCoding			chr3	-	17984734	17986203
TC2200007084.hg.1		0.0392	1	1.51	4.18	3.58	NonCoding			chr22	+	31142553	31150287
TC0300013481.hg.1		0.0392	1	1.7	4.01	3.24	NonCoding			chr3	-	188108513	188120003
TC0600007021.hg.1		0.0393	1	1.51	3.88	3.29	NonCoding			chr6	+	14293311	14295511
TC0500008450.hg.1		0.0393	1	-1.74	3.32	4.12	NonCoding			chr5	+	119810909	120011703
TC1300006835.hg.1		0.0393	1	-1.71	4.32	5.09	NonCoding			chr13	+	33549055	33553460
TC1500009197.hg.1		0.0394	1	2.53	5.21	3.87	NonCoding			chr15	-	42708692	42708792
TC1600007390.hg.1		0.0395	1	1.62	6.24	5.55	NonCoding			chr16	+	29228487	29233802
TC0600006486.hg.1		0.0396	1	-1.99	4.21	5.21	NonCoding			chr6	+	927705	941223
TC1700011139.hg.1		0.0396	1	-1.7	3.76	4.53	NonCoding			chr17	-	51368470	51373010
TC0800010368.hg.1		0.0396	1	-1.52	4.67	5.27	NonCoding			chr8	-	48382650	48397028
TC0X00010556.hg.1		0.0397	1	1.8	5.09	4.24	NonCoding			chrX	-	114982516	114991009
TC1400009221.hg.1		0.0399	1	-1.5	3.82	4.41	NonCoding			chr14	-	54332419	54333561
TC1400010433.hg.1		0.0399	1	1.92	9.79	8.84	NonCoding			chr14	-	105569363	105571905
TC0300010246.hg.1	ATP2B2-IT2	0.0399	1	1.55	3.8	3.17	NonCoding	NR_046766; ENST00000419591	ATP2B2 intronic transcript 2	chr3	-	10626016	10629209
TC0200014966.hg.1		0.0399	1	-2.61	3.81	5.19	NonCoding			chr2	-	173811006	173811349
TC0300007914.hg.1		0.04	1	2.77	5.99	4.52	NonCoding			chr3	+	78205855	78245791
TC1500009896.hg.1		0.04	1	2.3	12.7	11.5	NonCoding			chr15	-	69785415	69785504
TC1200007287.hg.1		0.04	1	1.71	4.51	3.73	NonCoding			chr12	+	33284577	33288084
TC0900008313.hg.1		0.04	1	1.62	4.77	4.07	NonCoding			chr9	+	105272710	105273633
TC1200010188.hg.1		0.0401	1	-2.39	3.39	4.65	NonCoding			chr12	-	26232942	26234566
TC1900007192.hg.1		0.0401	1	-1.88	4.41	5.32	NonCoding			chr19	+	14787503	14791909
TC0400011988.hg.1		0.0402	1	2.06	6.28	5.24	NonCoding			chr4	-	141297774	141297878
TC1900007248.hg.1		0.0402	1	1.74	4.15	3.35	NonCoding			chr19	+	15955455	15957195
TC2200007141.hg.1		0.0402	1	-1.62	4.05	4.75	NonCoding			chr22	+	32532121	32550855
TC0300009137.hg.1		0.0403	1	-1.91	3.76	4.69	NonCoding			chr3	+	149388119	149390218
TC0100010289.hg.1		0.0403	1	1.52	4.92	4.32	NonCoding			chr1	+	160268958	160272334
TC1400007855.hg.1		0.0403	1	-2.39	3.78	5.04	NonCoding			chr14	+	85271932	85272061
TC1900007324.hg.1		0.0403	1	1.73	4	3.2	NonCoding			chr19	+	17387052	17402168
TC1500007673.hg.1		0.0404	1	-1.88	2.89	3.8	NonCoding			chr15	+	68462287	68463893
TC1700006924.hg.1		0.0404	1	-2.2	3.71	4.85	NonCoding			chr17	+	13492703	13493976
TC1000007079.hg.1		0.0404	1	-1.87	4.26	5.16	NonCoding			chr10	+	26683234	26685022
TC0100017794.hg.1		0.0404	1	1.59	4.67	4	NonCoding			chr1	-	234621194	234657218
TC0600010153.hg.1	RP11-300M24.1	0.0405	1	1.95	4.59	3.62	NonCoding	ENST00000456118.1; ENST00000605741.1; OTTHUMT00000043023; OTTHUMT00000468346; uc063sub.1; uc063suc.1	putative novel transcript	chr6	+	164827749	164831630
TC0100008028.hg.1		0.0405	1	1.65	5.52	4.8	NonCoding			chr1	+	42715044	42733941
TC0100012418.hg.1		0.0406	1	-1.77	7.08	7.9	NonCoding			chr1	-	819827	823747
TC0100012843.hg.1		0.0406	1	-1.6	2.8	3.47	NonCoding			chr1	-	10385845	10390040
TC1300006962.hg.1		0.0406	1	1.55	4.08	3.45	NonCoding			chr13	+	40904926	40905687
TC0200013910.hg.1		0.0407	1	-2.05	3.45	4.49	NonCoding			chr2	-	112653292	112658436
TC1300009578.hg.1		0.0407	1	-1.56	3.57	4.21	NonCoding			chr13	-	98648510	98676506
TC0300008803.hg.1		0.0407	1	-1.83	4.06	4.93	NonCoding			chr3	+	129946211	129947256
TC0700010828.hg.1		0.0407	1	-2.21	4.4	5.55	NonCoding			chr7	-	40114730	40117179
TC1600007422.hg.1		0.0408	1	1.67	4.55	3.81	NonCoding			chr16	+	29739422	29742149
TC0900010115.hg.1		0.0408	1	1.9	9.92	9	NonCoding			chr9	-	40908433	40908515
TC0100011310.hg.1		0.0408	1	-1.87	3.62	4.52	NonCoding			chr1	+	204688147	204697403
TC2100007290.hg.1		0.0408	1	-1.6	3.05	3.73	NonCoding			chr21	+	43121993	43122812
TC0100007330.hg.1		0.0408	1	1.57	4.23	3.57	NonCoding			chr1	+	23732060	23736029
TC0900011314.hg.1	LOC101928775; RP11-284G10.1	0.0408	1	-1.92	3.14	4.08	NonCoding	NR_109805; ENST00000433546; ENST00000433546.2; OTTHUMT00000053794; uc033dgb.2	uncharacterized LOC101928775; novel transcript	chr9	-	115607572	115744239
TC0200013911.hg.1		0.0408	1	-2.01	3.95	4.95	NonCoding			chr2	-	112686160	112693196
TC0700010126.hg.1		0.0409	1	1.63	4.29	3.58	NonCoding			chr7	-	4605814	4606938
TC1200011215.hg.1		0.0411	1	-2.38	3.71	4.96	NonCoding			chr12	-	69259651	69310272
TC0200013349.hg.1		0.0411	1	-2.2	3.95	5.08	NonCoding			chr2	-	87678118	87678881
TC1100006601.hg.1		0.0412	1	1.5	5.74	5.16	NonCoding			chr11	+	2944438	2945523
TC1600009306.hg.1		0.0412	1	1.54	4.12	3.49	NonCoding			chr16	-	8179414	8209697
TC1400009918.hg.1	RP11-753D20.1; RP11-753D20.4	0.0412	1	1.52	4.27	3.67	NonCoding	ENST00000556546.1; ENST00000563140.1; OTTHUMT00000410164; OTTHUMT00000421594; uc021ryb.3; uc059ebb.1	novel transcript	chr14	-	88132196	88161935
TC2100007867.hg.1		0.0414	1	1.5	3.74	3.15	NonCoding			chr21	-	29383741	29510241
TC0800011779.hg.1		0.0414	1	-1.57	6.08	6.72	NonCoding			chr8	-	127644627	127645846
TC1800008787.hg.1	RP11-693L9.2	0.0414	1	-2.32	3.88	5.1	NonCoding	ENST00000585702.1; ENST00000588449.1; ENST00000591503.1; OTTHUMT00000448830; OTTHUMT00000448831; OTTHUMT00000448832; uc060pnp.1; uc060pnq.1; uc060pnr.1	novel transcript	chr18	-	57961231	57964434
TC0600013981.hg.1		0.0415	1	1.51	3.66	3.07	NonCoding			chr6	-	168900017	168904849
TC2100006435.hg.1	RP11-717F1.2	0.0416	1	-1.59	3.46	4.13	NonCoding	OTTHUMT00000479451; OTTHUMT00000479455; OTTHUMT00000479456; OTTHUMT00000479457; OTTHUMT00000479458; OTTHUMT00000479459; OTTHUMT00000479460; OTTHUMT00000479461; OTTHUMT00000479462; OTTHUMT00000479463; OTTHUMT00000479464; OTTHUMT00000479465; uc032pqr.2; uc032pqs.2; uc061yuq.1; uc061yur.1; uc061yus.1; uc061yut.1; uc061yuu.1; uc061yuv.1; uc061yuw.1; uc061yux.1; uc061yuy.1; uc061yuz.1; uc061yva.1	novel transcript	chr21	+	5553637	5614880
TC1600007832.hg.1	RP11-327F22.5	0.0417	1	-1.78	3.6	4.43	NonCoding	ENST00000565327.1; OTTHUMT00000423006; uc059uci.1	novel transcript	chr16	+	50806255	50807932
TC0500012659.hg.1	FABP6	0.0417	1	1.74	5.02	4.22	NonCoding	hsa_circ_0001549	Memczak2013 ANTISENSE, coding, INTERNAL, intronic best transcript NM_001040442	chr5	-	160232275	160239683
TC0300007903.hg.1		0.0418	1	-1.54	4.27	4.89	NonCoding			chr3	+	77688868	77721553
TC0400008718.hg.1		0.0419	1	-1.84	3.58	4.46	NonCoding			chr4	+	132430414	132435747
TC0100015590.hg.1		0.0419	1	-1.96	3.78	4.75	NonCoding			chr1	-	145841447	145845396
TC1100011847.hg.1	RP11-12D16.2	0.0419	1	3.38	6.03	4.27	NonCoding	ENST00000530126.1; OTTHUMT00000393731; uc058gfp.1	novel transcript	chr11	-	86192787	86193482
TC1300009103.hg.1	Y_RNA	0.0419	1	-1.7	3.59	4.35	NonCoding	ENST00000627435; uc058xiy.1	Y RNA [Source:RFAM;Acc:RF00019]	chr13	-	60816697	60816789
TC1600007765.hg.1	RP11-42I10.1	0.042	1	1.81	4.03	3.18	NonCoding	ENST00000564212.1; ENST00000565072.1; ENST00000568150.1; OTTHUMT00000426651; OTTHUMT00000426652; OTTHUMT00000426653; uc059tyc.1; uc059tyd.1; uc059tye.1	novel transcript	chr16	+	48623436	48745734
TC1300007207.hg.1		0.0421	1	2.04	4.39	3.36	NonCoding			chr13	+	50883334	50889368
TC1600007671.hg.1		0.0421	1	1.54	6.34	5.72	NonCoding			chr16	+	35328237	35331324
TC1700007271.hg.1	RP11-728E14.2; zaroy	0.0422	1	-1.81	3.14	3.99	NonCoding	ENST00000582990.1; OTTHUMT00000444317; uc060cst.1; zaroy.aAug10	novel transcript; Transcript Identified by AceView	chr17	+	21457434	21458989
TC0600012395.hg.1		0.0422	1	1.58	4.04	3.39	NonCoding			chr6	-	80696060	80696316
TC0700008785.hg.1		0.0422	1	-1.63	4.38	5.08	NonCoding			chr7	+	108562167	108562541
TC1300006511.hg.1		0.0423	1	1.53	7	6.38	NonCoding			chr13	+	20773119	20775164
TC0100009814.hg.1		0.0423	1	-1.66	3.91	4.65	NonCoding			chr1	+	148216936	148228666
TC0900008599.hg.1		0.0423	1	-1.74	3.62	4.42	NonCoding			chr9	+	118775847	118798982
TC0200011780.hg.1		0.0424	1	-1.83	3.5	4.37	NonCoding			chr2	-	13108810	13121796
TC1900010121.hg.1		0.0424	1	-1.7	3.38	4.15	NonCoding			chr19	-	20767527	20778112
TC1200010470.hg.1		0.0424	1	1.63	5.07	4.36	NonCoding			chr12	-	43079315	43107729
TC1100010395.hg.1		0.0424	1	2.55	4.97	3.62	NonCoding			chr11	-	26991136	26994112
TC0100015128.hg.1		0.0424	1	1.91	4.39	3.46	NonCoding			chr1	-	105391217	105420458
TC0400010878.hg.1		0.0424	1	1.56	4.1	3.46	NonCoding			chr4	-	67334353	67384091
TC1200008989.hg.1		0.0424	1	-1.53	3.43	4.04	NonCoding			chr12	+	115104346	115105082
TC1900009101.hg.1	AC004449.6	0.0425	1	-1.77	3.56	4.38	NonCoding	ENST00000564240.1; OTTHUMT00000430884; uc060qpr.1	novel transcript	chr19	-	637105	637537
TC0500008277.hg.1		0.0425	1	-1.8	3.12	3.97	NonCoding			chr5	+	108729930	108731837
TC1100011774.hg.1		0.0427	1	2.21	4.88	3.73	NonCoding			chr11	-	80877807	80905303
TC1400009432.hg.1		0.0427	1	-1.62	3.21	3.91	NonCoding			chr14	-	65203454	65203966
TC0X00009043.hg.1		0.0428	1	-1.77	3.73	4.56	NonCoding			chrX	-	9667182	9684076
TC1900010226.hg.1	CTB-92J24.3; rerta	0.0428	1	-1.73	3.25	4.04	NonCoding	ENST00000596326.1; ENST00000598914.1; OTTHUMT00000466444; OTTHUMT00000466445; rerta.aAug10; uc002nrq.4	novel transcript antisense to ZNF726; Transcript Identified by AceView	chr19	-	23919081	23976834
TC0100010957.hg.1		0.043	1	-4.27	3.11	5.21	NonCoding			chr1	+	188412055	188422889
TC1500008874.hg.1	RP11-932O9.7	0.043	1	-2.26	5.32	6.5	NonCoding	ENST00000501830.2; OTTHUMT00000430725; uc059hbr.1	novel transcript, antisense to ARHGAP11B	chr15	-	30564940	30625773
TC0300008291.hg.1		0.0431	1	-1.78	4.43	5.26	NonCoding			chr3	+	108887360	108888675
TC1600009748.hg.1	CTD-2196E14.5	0.0432	1	1.53	4.04	3.42	NonCoding	ENST00000566143.1; OTTHUMT00000435295; uc059sdv.1	novel transcript	chr16	-	23687049	23688344
TC1100011707.hg.1		0.0432	1	-1.59	3.83	4.49	NonCoding			chr11	-	77006093	77015056
TC2100008547.hg.1		0.0433	1	-1.55	3.42	4.06	NonCoding			chr21	-	24764674	24772639
TC0700012475.hg.1		0.0433	1	1.58	4.21	3.55	NonCoding			chr7	-	124650847	124653210
TC0900007700.hg.1		0.0434	1	-2.02	3.64	4.65	NonCoding			chr9	+	81595008	81596059
TC1200010720.hg.1		0.0434	1	-1.57	4.28	4.93	NonCoding			chr12	-	51931445	51951405
TC1200007919.hg.1		0.0435	1	1.94	4.45	3.49	NonCoding			chr12	+	58701306	58704744
TC0100016797.hg.1		0.0435	1	1.64	5.11	4.4	NonCoding			chr1	-	193253829	193265208
TC0400009409.hg.1		0.0436	1	-2.16	4.44	5.55	NonCoding			chr4	+	179012341	179013171
TC0100011949.hg.1	LOC101927604; RP5-858B6.3	0.0436	1	1.5	5.73	5.15	NonCoding	NR_110681; ENST00000439341; ENST00000439341.1; OTTHUMT00000092238	uncharacterized LOC101927604; novel transcript	chr1	+	230871142	230879015
TC0700008546.hg.1		0.0436	1	1.84	5.42	4.54	NonCoding			chr7	+	100464242	100465862
TC1200012176.hg.1	RP11-173P15.3	0.0437	1	-1.57	4.22	4.87	NonCoding	ENST00000535720.1; ENST00000541383.1; OTTHUMT00000402855; OTTHUMT00000402856; uc058uds.1; uc058udt.1	novel transcript, antisense to MLEC	chr12	-	120696314	120703825
TC0X00011233.hg.1		0.0439	1	-1.79	3.54	4.38	NonCoding			chrX	-	155123030	155128952
TC0200010017.hg.1		0.0439	1	-1.63	3.12	3.82	NonCoding			chr2	+	174555497	174556944
TC1100010814.hg.1		0.0439	1	-1.67	3.94	4.67	NonCoding			chr11	-	50272427	50273935
TC1100012920.hg.1	plarfeeby	0.0441	1	-1.52	5.29	5.89	NonCoding	plarfeeby.aAug10-unspliced	Transcript Identified by AceView	chr11	-	134254133	134256640
TC0400009367.hg.1		0.0443	1	-1.57	4.57	5.23	NonCoding			chr4	+	175202638	175249017
TC1600010645.hg.1	CTD-2012K14.7	0.0443	1	-1.71	3.63	4.4	NonCoding	ENST00000562846.1; OTTHUMT00000421178; uc059vvz.1	novel transcript, antisense to CTCF	chr16	-	67560158	67562406
TC0900007403.hg.1		0.0443	1	1.71	9.03	8.26	NonCoding			chr9	+	63917371	63918309
TC0600013362.hg.1	LINC01625	0.0443	1	1.59	5.58	4.91	NonCoding	NR_033919; ENST00000454788	long intergenic non-protein coding RNA 1625	chr6	-	139456850	139474600
TC1200009342.hg.1		0.0443	1	-1.86	3.28	4.17	NonCoding			chr12	+	127168050	127171555
TC1200010001.hg.1		0.0443	1	-2.03	3.93	4.95	NonCoding			chr12	-	14221246	14223670
TC0100016165.hg.1		0.0444	1	1.53	3.86	3.24	NonCoding			chr1	-	161220062	161221627
TC1500008241.hg.1		0.0445	1	1.6	5.35	4.68	NonCoding			chr15	+	88986025	88988447
TC2000007585.hg.1		0.0445	1	1.52	4.32	3.72	NonCoding			chr20	+	47788620	47812153
TC1600009839.hg.1		0.0445	1	-2.15	4.1	5.2	NonCoding			chr16	-	27657044	27658932
TC0800009016.hg.1		0.0446	1	2.01	4.46	3.46	NonCoding			chr8	+	137115827	137203320
TC0200014763.hg.1		0.0447	1	1.97	5.45	4.47	NonCoding			chr2	-	161964957	161979586
TC0800011047.hg.1		0.0447	1	2.29	6.38	5.18	NonCoding			chr8	-	89103772	89107927
TC0700010805.hg.1		0.0447	1	3.76	6.62	4.71	NonCoding			chr7	-	39419064	39419132
TC1300008695.hg.1		0.0447	1	-1.68	4.63	5.39	NonCoding			chr13	-	40727454	40728522
TC0X00008275.hg.1		0.0447	1	-1.57	3.29	3.95	NonCoding			chrX	+	120308211	120313149
TC1400008222.hg.1	LINC00523	0.0447	1	1.85	4.83	3.94	NonCoding	NR_024096; ENST00000360899; ENST00000553367; ENST00000553623; ENST00000554195; ENST00000556308; ENST00000556697; uc001yhr.1	long intergenic non-protein coding RNA 523	chr14	+	100657250	100676069
TC0800006856.hg.1		0.0448	1	1.71	4.98	4.2	NonCoding			chr8	+	16619133	16619571
TC1500010030.hg.1		0.0448	1	-1.54	3.4	4.02	NonCoding			chr15	-	74522660	74524525
TC0600007066.hg.1		0.0448	1	1.58	5.12	4.46	NonCoding			chr6	+	16225406	16226385
TC0100014436.hg.1	DLEU2_1	0.0448	1	1.75	4.79	3.98	NonCoding	ENST00000612089; uc057hfl.1	Deleted in lymphocytic leukemia 2 conserved region 1 [Source:RFAM;Acc:RF02105]	chr1	-	63549489	63549608
TC0800012060.hg.1		0.045	1	1.94	5.47	4.52	NonCoding			chr8	-	142104884	142106688
TC0800008341.hg.1		0.045	1	1.85	4.59	3.7	NonCoding			chr8	+	98466657	98481998
TC0100014982.hg.1	RP11-148B18.4	0.045	1	-1.8	3.35	4.19	NonCoding	ENST00000414039.1; OTTHUMT00000029386; uc057ill.1	putative novel transcript	chr1	-	94318479	94324569
TC0600010366.hg.1		0.0451	1	2.2	6.75	5.62	NonCoding			chr6	-	358426	358530
TC1400009813.hg.1		0.0452	1	-1.64	4.73	5.45	NonCoding			chr14	-	79269629	79279188
TC0600009387.hg.1		0.0452	1	1.54	3.66	3.04	NonCoding			chr6	+	126711552	126713985
TC1100009519.hg.1		0.0453	1	1.64	5.3	4.58	NonCoding			chr11	+	130020388	130032937
TC2200007658.hg.1		0.0454	1	-1.54	3.49	4.11	NonCoding			chr22	+	46222024	46222463
TC1500007502.hg.1		0.0455	1	1.94	5	4.05	NonCoding			chr15	+	62494120	62495634
TC0200015861.hg.1	RN7SL807P	0.0455	1	1.64	5.27	4.56	NonCoding	ENST00000470923; uc061tby.1	RNA, 7SL, cytoplasmic 807, pseudogene [Source:HGNC Symbol;Acc:HGNC:46823]	chr2	-	223248498	223248794
TC0200013717.hg.1	DAOA-AS1_2	0.0455	1	1.92	4.36	3.41	NonCoding	ENST00000614829; uc061mno.1	DAOA antisense RNA 1 conserved region 2 [Source:RFAM;Acc:RF02091]	chr2	-	103953098	103953284
TC1000006632.hg.1		0.0456	1	-1.91	3.37	4.31	NonCoding			chr10	+	5682520	5683324
TC1400008781.hg.1	RP11-483C6.1	0.0456	1	-1.63	4.32	5.03	NonCoding	ENST00000572358.1; OTTHUMT00000408500; uc059ajc.1	novel trancsript, sense intronic to NOVA1	chr14	-	26592747	26594517
TC0600013555.hg.1		0.0456	1	1.58	4.43	3.77	NonCoding			chr6	-	150741876	150746216
TC1200009060.hg.1		0.0457	1	1.56	3.93	3.29	NonCoding			chr12	+	117938606	117939116
TC1300007509.hg.1		0.0457	1	1.59	4.41	3.75	NonCoding			chr13	+	74147353	74150012
TC2200008476.hg.1		0.0458	1	1.91	4.73	3.8	NonCoding			chr22	-	31305400	31305565
TC1600010675.hg.1	RP11-96D1.5; fysmer	0.0458	1	-1.87	3.7	4.6	NonCoding	ENST00000569088.1; fysmer.aAug10; OTTHUMT00000432771; uc059wdo.1	Transcript Identified by AceView; novel transcript, intronic to NFATC3	chr16	-	68212401	68221671
TC0X00007152.hg.1		0.0459	1	-1.86	4	4.9	NonCoding			chrX	+	47650204	47654288
TC0900007087.hg.1		0.0459	1	1.6	8.16	7.48	NonCoding			chr9	+	35632514	35633517
TC0700010252.hg.1		0.046	1	-1.64	3.66	4.38	NonCoding			chr7	-	7916378	7917234
TC0600010371.hg.1		0.046	1	-1.78	3.22	4.05	NonCoding			chr6	-	397479	407515
TC1100010585.hg.1	RP11-124G5.3; slawmee	0.0461	1	-1.72	3.48	4.26	NonCoding	ENST00000526978.1; ENST00000531210.1; OTTHUMT00000389992; OTTHUMT00000389993; slawmee.aAug10; uc058ana.1; uc058anb.1	novel transcript; Transcript Identified by AceView	chr11	-	41518895	41714603
TC1700006479.hg.1		0.0461	1	1.8	5.46	4.62	NonCoding			chr17	+	993403	994337
TC0X00009201.hg.1		0.0462	1	-2.13	3.43	4.52	NonCoding			chrX	-	19213350	19282511
TC2100007712.hg.1		0.0462	1	-1.56	4.17	4.81	NonCoding			chr21	-	20645171	20659197
TC1100013218.hg.1		0.0462	1	-1.51	4	4.6	NonCoding			chr11	-	95324950	95330467
TC0500010324.hg.1		0.0462	1	2.57	8.51	7.15	NonCoding			chr5	-	25610529	25629738
TC1000007884.hg.1	Metazoa_SRP	0.0462	1	1.62	11.56	10.86	NonCoding	ENST00000620896; uc057tsp.1	Metazoan signal recognition particle RNA [Source:RFAM;Acc:RF00017]	chr10	+	69098496	69098794
TC0700008373.hg.1	RN7SKP129	0.0462	1	1.73	5.18	4.39	NonCoding	ENST00000410288; uc064fmd.1	RNA, 7SK small nuclear pseudogene 129 [Source:HGNC Symbol;Acc:HGNC:45853]	chr7	+	94801514	94801812
TC1300007028.hg.1		0.0463	1	-1.53	3.58	4.19	NonCoding			chr13	+	44248322	44249349
TC0600009892.hg.1		0.0463	1	2.25	6.05	4.88	NonCoding			chr6	+	153002792	153010721
TC1600006960.hg.1		0.0464	1	1.93	6.14	5.19	NonCoding			chr16	+	12657971	12658158
TC1700011498.hg.1	PRKCA-AS1	0.0464	1	-1.74	4.96	5.76	NonCoding	NR_110822	PRKCA antisense RNA 1	chr17	-	66398069	66416854
TC2100007073.hg.1	AP001429.1	0.0464	1	2.25	7.04	5.87	NonCoding	ENST00000602568.1; OTTHUMT00000467529; uc061zzz.1	novel transcript, sense intronic to TTC3	chr21	+	37100814	37101343
TC0Y00006510.hg.1		0.0464	1	1.52	6.19	5.58	NonCoding			chrY	+	6134484	6136984
TSUnmapped00000950.hg.1		0.0467	1	1.96	8.28	7.31	NonCoding
TC2000007433.hg.1		0.0467	1	-1.98	4.47	5.46	NonCoding			chr20	+	43483319	43497632
TC0400012999.hg.1		0.0468	1	-1.55	3.36	4	NonCoding			chr4	-	183333663	183342465
TC1000006532.hg.1		0.0468	1	-1.83	3.48	4.35	NonCoding			chr10	+	3195564	3198125
TC1100010670.hg.1		0.0468	1	2.19	5.28	4.15	NonCoding			chr11	-	45701541	45701592
TC0800009258.hg.1		0.0469	1	1.51	5.02	4.42	NonCoding			chr8	+	144416443	144420077
TSUnmapped00000354.hg.1	EIF3F	0.0469	1	-1.57	5.38	6.03	NonCoding	ENST00000627834	Eukaryotic translation initiation factor 3 subunit F [Source:UniProtKB/Swiss-Prot;Acc:O00303]
TC2000006989.hg.1		0.047	1	1.79	4.7	3.86	NonCoding			chr20	+	24372605	24374729
TC0200008252.hg.1		0.047	1	1.57	4.12	3.48	NonCoding			chr2	+	85414262	85417357
TC0600009627.hg.1		0.0471	1	-1.56	3.45	4.09	NonCoding			chr6	+	139052242	139054979
TC0100006986.hg.1		0.0471	1	-1.6	4.63	5.31	NonCoding			chr1	+	15470540	15490021
TC0X00006575.hg.1		0.0471	1	-1.97	4.68	5.66	NonCoding			chrX	+	9195825	9199740
TC0100011079.hg.1		0.0472	1	1.7	5.08	4.32	NonCoding			chr1	+	197509767	197567947
TC1600010336.hg.1		0.0472	1	-2.54	4.52	5.87	NonCoding			chr16	-	53427107	53438741
TC1600009592.hg.1		0.0473	1	-1.69	3.42	4.18	NonCoding			chr16	-	17649911	17654776
TC1700008774.hg.1		0.0473	1	-2.96	3.16	4.72	NonCoding			chr17	+	70610455	70610954
TC0100008857.hg.1		0.0474	1	2.58	4.49	3.12	NonCoding			chr1	+	82675771	82939403
TC1900006746.hg.1		0.0474	1	1.54	4.4	3.78	NonCoding			chr19	+	5233929	5235065
TC1600007734.hg.1		0.0474	1	1.71	5.18	4.41	NonCoding			chr16	+	47151553	47151794
TC0300009560.hg.1		0.0475	1	-1.87	2.94	3.84	NonCoding			chr3	+	176285139	176297399
TC1400009011.hg.1		0.0475	1	1.51	3.59	2.99	NonCoding			chr14	-	39366199	39367812
TC1800008784.hg.1		0.0475	1	1.53	6.04	5.42	NonCoding			chr18	-	57875976	57895612
TC1000006599.hg.1	LINC00705	0.0476	1	-1.84	3.28	4.16	NonCoding	NR_015425	long intergenic non-protein coding RNA 705	chr10	+	4655427	4662419
TC0X00006881.hg.1		0.0478	1	1.71	4.07	3.3	NonCoding			chrX	+	30313324	30447194
TC1500010932.hg.1	CTD-3049M7.1; takama; LINC01579	0.0478	1	-1.51	4.23	4.82	NonCoding	ENST00000553818.1; ENST00000554261.1; ENST00000555023.1; ENST00000557481.2; ENST00000557715.1; ENST00000557777.1; OTTHUMT00000415163; OTTHUMT00000415164; OTTHUMT00000415165; OTTHUMT00000415167; OTTHUMT00000415175; OTTHUMT00000415176; takama.jAug10; uc002bte.2; uc059nnn.1; uc059nns.1; uc059nnv.1; uc059nnw.1; uc059nny.1	novel transcript; Transcript Identified by AceView; long intergenic non-protein coding RNA 1579 [Source:HGNC Symbol;Acc:HGNC:27519]	chr15	-	93718542	93900599
TC1700008648.hg.1		0.0478	1	-1.77	4.59	5.41	NonCoding			chr17	+	65627174	65627716
TC0100016100.hg.1		0.0479	1	1.55	4.11	3.47	NonCoding			chr1	-	159776460	159779373
TC0200014534.hg.1		0.0479	1	-1.53	3.8	4.42	NonCoding			chr2	-	145887442	145908876
TC0100008507.hg.1		0.0481	1	-1.65	3.42	4.14	NonCoding			chr1	+	59994933	59996359
TC0100010645.hg.1		0.0482	1	1.51	3.37	2.78	NonCoding			chr1	+	173448843	173453266
TC0900008235.hg.1		0.0483	1	2.06	5.17	4.12	NonCoding			chr9	+	100352979	100393869
TC0200006601.hg.1		0.0483	1	2.06	9.51	8.46	NonCoding			chr2	+	7641351	7644220
TC0X00009335.hg.1		0.0483	1	-1.75	4.39	5.2	NonCoding			chrX	-	30786202	30791749
TC1800008484.hg.1		0.0485	1	-1.99	4.91	5.9	NonCoding			chr18	-	37046733	37083788
TC1800007168.hg.1		0.0487	1	1.88	4.76	3.85	NonCoding			chr18	+	43367977	43397798
TC0X00006906.hg.1		0.0487	1	-1.5	3.76	4.34	NonCoding			chrX	+	31677621	31681880
TC0X00010095.hg.1		0.0488	1	1.78	4.5	3.67	NonCoding			chrX	-	74559236	74563848
TC2200007888.hg.1		0.0488	1	-1.89	3.87	4.79	NonCoding			chr22	-	17058709	17082808
TC0800011768.hg.1		0.0488	1	-1.95	3.31	4.27	NonCoding			chr8	-	126631752	126639119
TC0800009681.hg.1		0.0488	1	1.54	5.25	4.62	NonCoding			chr8	-	13067304	13079501
TC1500007135.hg.1	RP11-718O11.1	0.0489	1	1.94	4.79	3.84	NonCoding	ENST00000559600.1; ENST00000560705.1; OTTHUMT00000416555; OTTHUMT00000416556; uc059ivr.1; uc059ivs.1	novel transcript	chr15	+	45705078	45931069
TC0600014064.hg.1		0.0489	1	-1.52	3.8	4.4	NonCoding			chr6	+	4076389	4076473
TC0200013303.hg.1		0.0489	1	-1.6	3.18	3.86	NonCoding			chr2	-	85948474	85952316
TC1600006999.hg.1		0.0489	1	2.06	4.54	3.5	NonCoding			chr16	+	14817040	14822457
TC1900011300.hg.1	CTD-3099C6.5	0.0489	1	1.74	4.16	3.36	NonCoding	ENST00000599143.1; OTTHUMT00000463463; uc061cdz.1	novel transcript, antisense to ZNF578	chr19	-	52511282	52512342
TC1500007524.hg.1	LOC102723344; RP11-321G12.1; slopee	0.049	1	-1.54	4.15	4.78	NonCoding	NR_120375; ENST00000559379.1; ENST00000559821.1; OTTHUMT00000417758; OTTHUMT00000417759; slopee.aAug10; uc059kcl.1; uc059kcm.1	uncharacterized LOC102723344; novel transcript; Transcript Identified by AceView	chr15	+	63390136	63438320
TC0700009557.hg.1	RP11-13M3.1	0.0491	1	1.97	4.7	3.72	NonCoding	ENST00000623696; OTTHUMT00000422268; uc064iym.1	tec	chr7	+	146050062	146050366
TC1300006711.hg.1		0.0491	1	-1.59	3.23	3.9	NonCoding			chr13	+	28088726	28091223
TC0400008754.hg.1		0.0492	1	-2.33	3.51	4.74	NonCoding			chr4	+	135910623	135995963
TC1900011289.hg.1	CTD-2525I3.3	0.0492	1	1.62	4.61	3.91	NonCoding	ENST00000593857.1; ENST00000599125.1; ENST00000601745.1; OTTHUMT00000462761; OTTHUMT00000462762; OTTHUMT00000462763; uc061cci.1; uc061ccj.1; uc061cck.1	novel transcript, antisense to PPP2R1A	chr19	-	52222225	52231294
TC1400007183.hg.1	RP11-368P15.3	0.0492	1	1.52	5.73	5.13	NonCoding	ENST00000556988.1; OTTHUMT00000411958; uc059bpu.1	novel transcript antisense to DDHD1	chr14	+	53036755	53038251
TC0100015362.hg.1		0.0493	1	-3.05	4.09	5.7	NonCoding			chr1	-	115037643	115038504
TC0600006633.hg.1		0.0493	1	1.76	6.34	5.52	NonCoding			chr6	+	2880023	2895556
TC0300013924.hg.1	SUMF1	0.0493	1	1.86	5.27	4.38	NonCoding	ENST00000469888; ENST00000470751; ENST00000484993; OTTHUMT00000343592; OTTHUMT00000343593; OTTHUMT00000343594	sulfatase modifying factor 1	chr3	-	3700814	3800997
TC1100012600.hg.1		0.0493	1	1.85	3.87	2.98	NonCoding			chr11	-	122688873	122693173
TC0600010767.hg.1		0.0496	1	-1.53	2.98	3.59	NonCoding			chr6	-	9223995	9225688
TC0300011587.hg.1	CTD-2026G6.3	0.0496	1	1.92	6	5.06	NonCoding	ENST00000608389.1; OTTHUMT00000471516; uc062lpb.1	novel transcript	chr3	-	75540049	75579999
TC0400010819.hg.1		0.0496	1	-1.88	3.41	4.32	NonCoding			chr4	-	60719095	60795046
TC0800012367.hg.1		0.0496	1	1.51	5.5	4.9	NonCoding			chr8	+	141587735	141613016
TC1500010210.hg.1		0.0497	1	1.78	4	3.17	NonCoding			chr15	-	81039951	81048081
TC1100011849.hg.1		0.0497	1	1.6	4.33	3.65	NonCoding			chr11	-	86283912	86286971
TC0X00011024.hg.1		0.0497	1	1.62	4.71	4.01	NonCoding			chrX	-	145623913	145630247
TC1900011665.hg.1	ZNF627	0.0497	1	1.58	4.76	4.1	NonCoding	ENST00000588651; OTTHUMT00000458874	zinc finger protein 627	chr19	+	11559446	11575567
TC0100016809.hg.1		0.0497	1	-1.7	2.98	3.75	NonCoding			chr1	-	195003279	195006115
TC0400006501.hg.1	LOC105374344; RP11-20I20.2	0.0497	1	1.55	4.83	4.2	NonCoding	ENST00000504969; ENST00000510332; ENST00000504969.1; ENST00000510332.1; OTTHUMT00000359509; OTTHUMT00000359510; uc062uja.1; uc062ujc.1	uncharacterized LOC105374344; putative novel transcript	chr4	+	1113639	1132977
TC1000009020.hg.1		0.0498	1	-2.01	3.59	4.59	NonCoding			chr10	+	117357708	117368866
TC0400010329.hg.1		0.05	1	1.61	3.77	3.08	NonCoding			chr4	-	28584898	28585289
