# Supplementary material for: Targeting long non-coding RNA RP11-502I4.3 inhibits the trend of angiogenesis in diabetic retinopathy
Source: PLoS One. 2025 May 14;20(5):e0312791. doi: 10.1371/journal.pone.0312791 (PMC12077687; doi:10.1371/journal.pone.0312791)
Supplement: S1 File — (ZIP) [file pone.0312791.s001.zip › Fig 2/blood glucose and weight/blood glucose and weight.xlsx]

## Sheet: 血糖监测
DM	22.01.08	22.01.15	22.01.22	22.01.29	22.02,05	22.02.12	22.02.19	22.02.26	22.03.05	22.03.12	22.03.19	22.03.26
A1	16.8	25.6	25.8	26.1	26.5	26.7	25.8	26.9	25.3	26.5	26.7	25.3
A2	17	22.5	22.6	19.5	20.6	23.5	23.7	18.7	21.4	20.6	23.5	21.4
A3	16.8	23.1	21.7	18.7	21.2	25.1	25.4	19.7	18.1	21.2	25.1	18.1
B1	16.7	26.1	29.1	22.8	26.6	25.2	25.4	23.8	24.2	26.6	25.2	24.2
B2	16.9	25.7	28.9	26.1	26.5	25.9	25.9	26.9	25.3	26.5	25.9	25.3
B3	18	18.9	23.6	21.2	25.2	25.3	25.2	23.9	22.7	25.2	25.3	22.7
B4	19.1	18.1	24.7	21.2	23.4	24.6	25.1	21.7	20	23.4	24.6	20
C1	14.5	17.1	20.3	18.4	20.3	23.1	23.4	19.2	17	20.3	23.1	17
C2	30.6	31.2	33.3	33.3	33.3	33.3	33.3	33.3	33.3	33.3	33.3	33.3
C3	16.9	22.8	26.6	23.4	26.8	25.6	26.1	24.5	22.7	26.8	25.6	22.7
C4	20	26.1	26.5	25.2	28.3	27.1	25.9	26.7	24.1	28.3	27.1	24.1
D2	15.8	18.7	21.2	21.2	21.6	22.3	23.5	19.8	20.4	21.6	22.3	21.2
D3	16.8	17.2	20.5	20.8	22.7	23.6	24.7	21.6	20.6	22.7	23.6	20.5
D4	16.9	20.8	26.9	26.3	23.8	25.2	25.1	24.9	25.7	23.8	25.2	26.9
E2	18.4	17.8	21.7	22.7	23.9	22.8	23.6	21.2	23.6	23.9	22.8	22.4
E3	20.1	20.6	23.4	20	21.7	20.8	21.3	21.2	24.7	21.7	20.8	22.6
E4	13.3	16.8	19.2	23.8	22.7	22.9	23.6	26.6	22.8	22.7	22.9	22.5
F1	18.3	21.2	23.4	24.8	24.1	25.1	26.8	25.4	26.1	24.1	25.1	25.3
F2	17.6	18.4	20.3	20.1	22.3	24.6	25.3	20.5	21.6	22.3	24.6	24.7
F4	14.1	17.2	18.2	20.6	23.4	23.1	22.9	21.8	19.1	23.4	23.1	22.9
G1	16.7	23.4	26.8	24.1	26.7	27.1	27.4	25.2	26.5	26.7	27.1	27.4
G3	28.5	28.9	29.3	29.5	30.6	31.3	31.2	30.3	29.2	30.6	31.3	31.2
G4	29.1	31.4	33.3	33.3	33.3	33.3	33.3	33.3	33.3	33.3	33.3	33.3
H1	27.1	26.9	28.3	28.9	29.3	29.5	28.7	29	28.3	29.3	29.5	28.7
Con	22.01.08	22.01.15	22.01.22	22.01.29	22.02,05	22.02.12	22.02.19	22.02.26	22.03.05	22.03.12	22.03.19	22.03.26
D1	3.7	4.6	4.6	6.1	3.6	5.6	4.5	3.4	3.5	3.8	3.7	3.0
D2	4.5	5.7	3.5	3.2	3.7	3.5	5.3	6.4	5.7	7.7	6.6	4.7
D3	6.6	4.3	4.5	5.1	4.6	4.1	4.5	4.3	4.4	5.2	6.3	5.2
D4	5.7	3.5	5.1	4.6	5.7	4.5	5.6	3.5	5.6	6.0	3.3	3.0
D5	4.6	3.8	4.5	3.1	4.5	6.5	5.5	4.6	3.6	4.6	5.2	3.0
D6	4.5	4.8	5.8	6.2	5.8	3.5	5.4	6.2	5.8	5.8	3.8	2.8
D7	3.4	6.4	4.2	4.5	6.2	4.6	5.2	4.1	4.4	5.4	5.4	7.4
D8	4.1	5.3	5.3	5.3	4.5	3.4	4.4	5.5	5.2	4.4	7.2	8.2

## Sheet: 体重监测
DM	22.01.08	22.01.15	22.01.22	22.01.29	22.02,05	22.02.12	22.02.19	22.02.26	22.03.05	22.03.12	22.03.19	22.03.26
A1	450.6	436.4	420.1	401.7	389.2	378.4	373.1	364.8	350.3	342.1	332.9	315.3
A2	415.7	402.7	389.4	382.1	372.4	267.3	259.8	256.2	252.1	246.5	235.7	231.4
A3	455.1	432.6	420.5	414.2	401.3	389.9	379	372.1	364.1	359.6	352.8	344.1
B1	452.3	428.5	409.2	401.4	389.2	387.4	378.4	359.6	351.2	343.6	336.2	328.7
B2	476.5	445.6	431.8	425	420.1	403.4	396.1	378.6	364.1	356.2	344.6	331.8
B3	398.4	384.5	378.2	402.6	390.4	378.8	369.2	356.2	348.2	331.2	326.3	313.4
B4	396.2	382.4	387.6	407.4	401.5	397.6	385.1	375.4	365.8	354.6	346.5	333.2
C1	382.4	368.2	372.1	379.8	374.2	379.6	368.4	358.7	350.7	345.8	338.4	329.3
C2	415.7	405.1	397.6	402.6	390.4	386.4	381.2	367.2	358.3	347.9	338	327.3
C3	472.7	456.8	439.1	407.4	401.5	397.1	390.1	378.3	363.2	354.7	363.2	363.2
C4	425.8	406.2	397.4	379.8	374.2	364.2	360.6	347.2	339.6	325.7	320.1	311.8
D2	432.5	417.4	403.6	390.4	389.6	378.6	370.3	359.7	350.3	342.9	333.3	321.6
D3	425.7	403.5	395.1	401.5	395.3	376.2	369.2	358.2	351.2	344.3	336.9	326.2
D4	402.8	386.3	380.2	378.2	383.1	369.8	358.4	348.5	340.1	332.8	324.6	316.7
E2	418.2	401.5	392.5	387.6	375.1	369.4	374.2	360.7	352.1	340.6	331.7	321.1
E3	408.3	396.7	380.5	402.6	390.4	378.3	365.9	354.2	347.4	341.6	336.8	329.3
E4	462.8	436.8	420.1	407.4	401.5	394.1	387.4	360.7	354.3	347.3	340.6	332.9
F1	402.7	378.9	372.1	379.8	374.2	379.2	367.9	364.2	357.2	352.8	347.1	341.5
F2	387.9	363.2	367.3	365.8	358.9	365.1	356.8	347.1	337.1	327.3	319.1	310
F4	362.5	350.7	362.4	353.9	360.1	368.3	360.8	348.6	335.2	326.1	315.4	305.3
G1	420.3	405.2	397.3	389.3	387.2	376.5	369.5	359.1	349.7	343	338.6	330.1
G3	407.4	386.4	380.6	376.1	382.4	378.3	368.3	357.2	351.2	345.4	338.3	329.4
G4	418.6	402.6	390.4	389.6	368.2	360.4	357.1	349.8	340.4	332.1	326.5	317.6
H1	432.7	407.4	401.5	395.3	389.1	375.1	368.5	359.3	355.1	347.3	341.6	335
Con	22.01.08	22.01.15	22.01.22	22.01.29	22.02,05	22.02.12	22.02.19	22.02.26	22.03.05	22.03.12	22.03.19	22.03.26
D1	397.2	405.3	412.8	420.6	431.8	441.3	4482	453	459.5	465.5	468.2	474.8
D2	367.4	379.2	385.4	392.6	406.2	419.1	428.2	441.2	456.3	468.1	475.1	489.6
D3	375.5	385.4	392.3	405.1	416.8	425.2	434.9	447.8	456.1	463.1	468.1	489.5
D4	386.5	392.5	404.3	416.4	427.5	439.2	451.5	468.4	496.7	513.5	530.4	542.9
D5	402.7	409.5	418.6	437.1	451	463.3	479.4	491.9	502.2	524.1	545.4	556.8
D6	406.1	413.6	420.1	432.5	441.3	452.9	464.7	472.8	480.1	488.3	495.4	572.3
D7	398.9	405	413.5	421.4	430.1	442.5	455.1	463.9	475.7	484.2	492.2	547.4
D8	397.3	404.6	415.7	424.1	435.8	448.4	457.3	468.4	481.2	490.3	498.3	527.1
