# Supplementary material for: Targeting long non-coding RNA RP11-502I4.3 inhibits the trend of angiogenesis in diabetic retinopathy
Source: PLoS One. 2025 May 14;20(5):e0312791. doi: 10.1371/journal.pone.0312791 (PMC12077687; doi:10.1371/journal.pone.0312791)
Supplement: S1 File — (ZIP) [file pone.0312791.s001.zip › Fig 2/Fig2 HE/HE.xlsx]

## Sheet: Sheet1
	CON	DM
HE Thickness	163.31	132.298
	172.649	127.051
	176.401	127.168
HE RGCs	22	17
	26	18
	29	14
