# Supplementary material for: Targeting long non-coding RNA RP11-502I4.3 inhibits the trend of angiogenesis in diabetic retinopathy
Source: PLoS One. 2025 May 14;20(5):e0312791. doi: 10.1371/journal.pone.0312791 (PMC12077687; doi:10.1371/journal.pone.0312791)
Supplement: S1 File — (ZIP) [file pone.0312791.s001.zip › Fig 3/FIg 3 VEGF/VEGF.xlsx]

## Sheet: Sheet1
	CON	DM
VEGF	1.02574	2.09943
	0.782773	2.75108
	1.24545	3.65533
