# Supplementary material for: Targeting long non-coding RNA RP11-502I4.3 inhibits the trend of angiogenesis in diabetic retinopathy
Source: PLoS One. 2025 May 14;20(5):e0312791. doi: 10.1371/journal.pone.0312791 (PMC12077687; doi:10.1371/journal.pone.0312791)
Supplement: S1 File — (ZIP) [file pone.0312791.s001.zip › Fig 3/Fig3 RP11 502/RP11.xlsx]

## Sheet: Sheet1
	CON	DM
RP11	1.11922	0.522137
	1.18304	0.595635
	0.700005	0.500867
