# Supplementary material for: Targeting long non-coding RNA RP11-502I4.3 inhibits the trend of angiogenesis in diabetic retinopathy
Source: PLoS One. 2025 May 14;20(5):e0312791. doi: 10.1371/journal.pone.0312791 (PMC12077687; doi:10.1371/journal.pone.0312791)
Supplement: S2 File — (ZIP) [file pone.0312791.s002.zip]

Archive with 92 entries (80 files):
- Fig 7/
- Fig 7/Fig7 CCK8/
- Fig 7/Fig7 CCK8/CCK8.xlsx
- Fig 7/Fig7 node and junction/
- Fig 7/Fig7 node and junction/HG1.jpg
- Fig 7/Fig7 node and junction/HG2.jpg
- Fig 7/Fig7 node and junction/HG3.jpg
- Fig 7/Fig7 node and junction/NC1.jpg
- Fig 7/Fig7 node and junction/NC2.jpg
- Fig 7/Fig7 node and junction/NC3.jpg
- Fig 7/Fig7 node and junction/NG1.tif
- Fig 7/Fig7 node and junction/NG2.tif
- Fig 7/Fig7 node and junction/NG3.tif
- Fig 7/Fig7 node and junction/NODE AND JUNCTION.xlsx
- Fig 7/Fig7 node and junction/RP11-1.jpg
- Fig 7/Fig7 node and junction/RP11-2.jpg
- Fig 7/Fig7 node and junction/RP11-3.jpg
- Fig 7/Fig7 transwell/
- Fig 7/Fig7 transwell/HG1.jpg
- Fig 7/Fig7 transwell/HG2.jpg
- Fig 7/Fig7 transwell/HG3.jpg
- Fig 7/Fig7 transwell/NC1.jpg
- Fig 7/Fig7 transwell/NC2.jpg
- Fig 7/Fig7 transwell/NC3.jpg
- Fig 7/Fig7 transwell/NG1.jpg
- Fig 7/Fig7 transwell/NG2.jpg
- Fig 7/Fig7 transwell/NG3.jpg
- Fig 7/Fig7 transwell/RP11-1.jpg
- Fig 7/Fig7 transwell/RP11-2.jpg
- Fig 7/Fig7 transwell/RP11-3.jpg
- Fig 7/Fig7 transwell/transwell.xlsx
- Fig 7/Fig7 VEGF/
- Fig 7/Fig7 VEGF/VEGF.xlsx
- Fig 5/
- Fig 5/Fig5 RP11 502 in cells/
- Fig 5/Fig5 RP11 502 in cells/OE-RP11-502I4.3.xlsx
- Fig 5/Fig5 RP11 transfection efficiency/
- Fig 5/Fig5 RP11 transfection efficiency/NC1 BF.tif
- Fig 5/Fig5 RP11 transfection efficiency/NC1 IF.tif
- Fig 5/Fig5 RP11 transfection efficiency/NC2 BF.tif
- Fig 5/Fig5 RP11 transfection efficiency/NC2 IF.tif
- Fig 5/Fig5 RP11 transfection efficiency/NC3 BF.tif
- Fig 5/Fig5 RP11 transfection efficiency/NC3 IF.tif
- Fig 5/Fig5 RP11 transfection efficiency/OE1 BF.tif
- Fig 5/Fig5 RP11 transfection efficiency/OE1 IF.tif
- Fig 5/Fig5 RP11 transfection efficiency/OE2 BF.tif
- Fig 5/Fig5 RP11 transfection efficiency/OE2 IF.tif
- Fig 5/Fig5 RP11 transfection efficiency/OE3 BF.tif
- Fig 5/Fig5 RP11 transfection efficiency/OE3 IF.tif
- Fig 6/
- Fig 6/Fig6 HE/
- Fig 6/Fig6 HE/DM-NC1 100um.jpg
- Fig 6/Fig6 HE/DM-NC1 20um.jpg
- Fig 6/Fig6 HE/DM-NC2 100um.jpg
- Fig 6/Fig6 HE/DM-NC2 20um.jpg
- Fig 6/Fig6 HE/DM-NC3 100um.jpg
- Fig 6/Fig6 HE/DM-NC3 20um.jpg
- Fig 6/Fig6 HE/DM-OE1 100um.jpg
- Fig 6/Fig6 HE/DM-OE1 20um.jpg
- Fig 6/Fig6 HE/DM-OE2 100um.tif
- Fig 6/Fig6 HE/DM-OE2 20um.tif
- Fig 6/Fig6 HE/DM-OE3 100um.tif
- Fig 6/Fig6 HE/DM-OE3 20um.jpg
- Fig 6/Fig6 HE/DM1 100um.jpg
- Fig 6/Fig6 HE/DM1 20um.jpg
- Fig 6/Fig6 HE/DM2 100um.jpg
- Fig 6/Fig6 HE/DM2 20um.jpg
- Fig 6/Fig6 HE/DM3 100um.jpg
- Fig 6/Fig6 HE/DM3 20um.jpg
- Fig 6/Fig6 HE/HE.xlsx
- Fig 6/Fig6 HE/WT1 100um.jpg
- Fig 6/Fig6 HE/WT1 20um.jpg
- Fig 6/Fig6 HE/WT2 100um.jpg
- Fig 6/Fig6 HE/WT2 20um.jpg
- Fig 6/Fig6 HE/WT3 100um.jpg
- Fig 6/Fig6 HE/WT3 20um.jpg
- Fig 6/Fig6 PAS/
- Fig 6/Fig6 PAS/DM1.jpg
- Fig 6/Fig6 PAS/DM2.jpg
- Fig 6/Fig6 PAS/DM3.jpg
- Fig 6/Fig6 PAS/NC1.jpg
- Fig 6/Fig6 PAS/NC2.jpg
- Fig 6/Fig6 PAS/NC3.jpg
- Fig 6/Fig6 PAS/OE1.jpg
- Fig 6/Fig6 PAS/OE2.jpg
- Fig 6/Fig6 PAS/OE3.jpg
- Fig 6/Fig6 PAS/PAS.xlsx
- Fig 6/Fig6 PAS/WT1.jpg
- Fig 6/Fig6 PAS/WT2.jpg
- Fig 6/Fig6 PAS/WT3.jpg
- Fig 6/Fig6 VEGF/
- Fig 6/Fig6 VEGF/VEGF.xlsx
