# Supplementary material for: Targeting long non-coding RNA RP11-502I4.3 inhibits the trend of angiogenesis in diabetic retinopathy
Source: PLoS One. 2025 May 14;20(5):e0312791. doi: 10.1371/journal.pone.0312791 (PMC12077687; doi:10.1371/journal.pone.0312791)
Supplement: S2 File — (ZIP) [file pone.0312791.s002.zip › Fig 7/Fig7 CCK8/CCK8.xlsx]

## Sheet: Sheet1
	NG			HG			HG+oe-NC			HG+oe-RP11-502I4.3
CCK-8	0.281	0.276	0.285	0.442	0.467	0.453	0.43	0.446	0.423	0.388	0.37	0.359
