# Supplementary material for: Targeting long non-coding RNA RP11-502I4.3 inhibits the trend of angiogenesis in diabetic retinopathy
Source: PLoS One. 2025 May 14;20(5):e0312791. doi: 10.1371/journal.pone.0312791 (PMC12077687; doi:10.1371/journal.pone.0312791)
Supplement: S2 File — (ZIP) [file pone.0312791.s002.zip › Fig 7/Fig7 node and junction/NODE AND JUNCTION.xlsx]

## Sheet: Sheet1
	NG	HG	HG+oe-NC	HG+oe-RP11-502
NODE	58	320	313	157
	71	368	341	172
	44	331	420	145
JUNCTION	16	91	93	50
	21	99	95	49
	15	95	123	40
