# Supplementary material for: Targeting long non-coding RNA RP11-502I4.3 inhibits the trend of angiogenesis in diabetic retinopathy
Source: PLoS One. 2025 May 14;20(5):e0312791. doi: 10.1371/journal.pone.0312791 (PMC12077687; doi:10.1371/journal.pone.0312791)
Supplement: S2 File — (ZIP) [file pone.0312791.s002.zip › Fig 7/Fig7 transwell/transwell.xlsx]

## Sheet: Sheet1
NG	HG	HG+oe-NC	HG+oe-RP11-502
42	65	80	56
36	70	75	49
33	76	82	45
