# Supplementary material for: Targeting long non-coding RNA RP11-502I4.3 inhibits the trend of angiogenesis in diabetic retinopathy
Source: PLoS One. 2025 May 14;20(5):e0312791. doi: 10.1371/journal.pone.0312791 (PMC12077687; doi:10.1371/journal.pone.0312791)
Supplement: S2 File — (ZIP) [file pone.0312791.s002.zip › Fig 7/Fig7 VEGF/VEGF.xlsx]

## Sheet: Sheet1
	NG			HG			HG+oe-NC			HG+oe-RP11-502I4.3
VEGF	0.935031	1.07563	0.994288	2.8487	2.75416	2.75416	2.18489	2.68288	2.69212	1.72736	1.65411	1.69353
