# Supplementary material for: Targeting long non-coding RNA RP11-502I4.3 inhibits the trend of angiogenesis in diabetic retinopathy
Source: PLoS One. 2025 May 14;20(5):e0312791. doi: 10.1371/journal.pone.0312791 (PMC12077687; doi:10.1371/journal.pone.0312791)
Supplement: S2 File — (ZIP) [file pone.0312791.s002.zip › Fig 5/Fig5 RP11 502 in cells/OE-RP11-502I4.3.xlsx]

## Sheet: Sheet1
	oe-NC	oe-RP11-502I4.3
PCR	0.532961	1.80755
	0.652168	1.83042
	0.598288	1.88955
	CON	HG	oe-NC	oe-RP11-502I4.3
PCR	1.11031	0.598287	0.652167	1.60755
	0.941023	0.405863	0.725731	1.80042
	0.957091	0.53296	0.630409	1.88955
