# Supplementary material for: Targeting long non-coding RNA RP11-502I4.3 inhibits the trend of angiogenesis in diabetic retinopathy
Source: PLoS One. 2025 May 14;20(5):e0312791. doi: 10.1371/journal.pone.0312791 (PMC12077687; doi:10.1371/journal.pone.0312791)
Supplement: S2 File — (ZIP) [file pone.0312791.s002.zip › Fig 6/Fig6 HE/HE.xlsx]

## Sheet: Sheet1
	CON	DM	DM-OE-NC	DM-OE-RO11-502
HE Thickness	176.587	119.85	105.882	126.805
	164.515	125.843	106.813	139.754
	175.751	122.846	115.394	124.452
HE RGCs	27	16	14	22
	24	18	15	17
	29	14	15	23
