# Supplementary material for: Targeting long non-coding RNA RP11-502I4.3 inhibits the trend of angiogenesis in diabetic retinopathy
Source: PLoS One. 2025 May 14;20(5):e0312791. doi: 10.1371/journal.pone.0312791 (PMC12077687; doi:10.1371/journal.pone.0312791)
Supplement: S2 File — (ZIP) [file pone.0312791.s002.zip › Fig 6/Fig6 PAS/PAS.xlsx]

## Sheet: Sheet1
	CON	DM	DM-OE-NC	DM-OE-RP11-502
PAS	0	3	3	1
	0	3	4	0
	0	4	3	1
