# Supplementary material for: Targeting long non-coding RNA RP11-502I4.3 inhibits the trend of angiogenesis in diabetic retinopathy
Source: PLoS One. 2025 May 14;20(5):e0312791. doi: 10.1371/journal.pone.0312791 (PMC12077687; doi:10.1371/journal.pone.0312791)
Supplement: S2 File — (ZIP) [file pone.0312791.s002.zip › Fig 6/Fig6 VEGF/VEGF.xlsx]

## Sheet: Sheet1
	CON	DM	DM+OE-RP11-502	DM+OE-NC
VEGF	1.02574	2.09943	0.229516	1.50177
	0.782773	2.75108	0.355191	1.16205
	1.24545	3.65533	0.292532	2.27626
